# Supplementary material for: Molecular Typing of Pseudomonas aeruginosa Isolates Collected in Abidjan Hospitals (Côte d’Ivoire) Using the Multiple-Locus Variable Number of Tandem Repeats Method
Source: Diagnostics (Basel). 2024 Oct 14;14(20):2284. doi: 10.3390/diagnostics14202284 (PMC11506784; doi:10.3390/diagnostics14202284)
Supplement: Supplementary file 1 [file diagnostics-14-02284-s001.zip]

Archive with 3 entries (3 files):
- Figure S1.pdf
- Figure S2.pdf
- Table S1_MLVAdata.xlsx
