# Supplementary material for: Molecular Typing of Pseudomonas aeruginosa Isolates Collected in Abidjan Hospitals (Côte d’Ivoire) Using the Multiple-Locus Variable Number of Tandem Repeats Method
Source: Diagnostics (Basel). 2024 Oct 14;14(20):2284. doi: 10.3390/diagnostics14202284 (PMC11506784; doi:10.3390/diagnostics14202284)
Supplement: Supplementary file 1 [file diagnostics-14-02284-s001.zip › Table S1_MLVAdata.xlsx]

## Sheet: metadata_and_MLVA
Key	index_MLVAbank	Strain-ID	country	publication	contact	ms77	ms127	ms142	ms172	ms211	ms212	ms213	ms214	ms215	ms216	ms217	ms222	ms223	2024_Fig2_FigS2	2024_Fig3A	2024_Fig3B
paeru2#0325	1	PAO1	Australia:Melbourne	Larché2012 (http://www.ncbi.nlm.nih.gov/pubmed/22985882)	Christine Pourcel (christine.pourcel@i2bc.paris-saclay.fr)	4	8	7	12	5	9	5	3	4	3	2	2	4		X
paeru2#0002	2	PA14	USA:Pennsylvania	Vu-Thien2007 (http://www.ncbi.nlm.nih.gov/pubmed/17699654)	Christine Pourcel (christine.pourcel@i2bc.paris-saclay.fr)	2	9	1	12	2	4	1	5	2	1	5	2	4	X	X	X
paeru2#0326	3	TR_S0502224	France:Paris	Vu-Thien2007 (http://www.ncbi.nlm.nih.gov/pubmed/17699654)	Christine Pourcel (christine.pourcel@i2bc.paris-saclay.fr)	2.5	8	4	10	4	5	3	6	5	2	3	1	3		X
paeru2#0327	4	TR_S0502106	France:Paris	Vu-Thien2007 (http://www.ncbi.nlm.nih.gov/pubmed/17699654)	Christine Pourcel (christine.pourcel@i2bc.paris-saclay.fr)	2.5	8	4	12	8	9	2	2	4	2	4	3	3		X
paeru2#0328	5	TR_S0502380	France:Paris	Vu-Thien2007 (http://www.ncbi.nlm.nih.gov/pubmed/17699654)	Christine Pourcel (christine.pourcel@i2bc.paris-saclay.fr)	2.5	8	3	13	6	9	7	4	2	2	3	4	2		X
paeru2#0329	6	TR_S0502644	France:Paris	Vu-Thien2007 (http://www.ncbi.nlm.nih.gov/pubmed/17699654)	Christine Pourcel (christine.pourcel@i2bc.paris-saclay.fr)	2.5	8	1	11	8	9	5	15	4	3	5	2	2		X
paeru2#0330	7	TR_S0502629	France:Paris	Vu-Thien2007 (http://www.ncbi.nlm.nih.gov/pubmed/17699654)	Christine Pourcel (christine.pourcel@i2bc.paris-saclay.fr)	2.5	8	1	11	8	9	5	15	4	3	5	2	2		X
paeru2#0331	8	TR_S0502283	France:Paris	Vu-Thien2007 (http://www.ncbi.nlm.nih.gov/pubmed/17699654)	Christine Pourcel (christine.pourcel@i2bc.paris-saclay.fr)	2.5	8	3	8.5	8	6	4.5	2	1	2	1	1	1.5		X
paeru2#0332	9	TR_S0501374	France:Paris	Vu-Thien2007 (http://www.ncbi.nlm.nih.gov/pubmed/17699654)	Christine Pourcel (christine.pourcel@i2bc.paris-saclay.fr)	2.5	8	1	11	3	8	5	3	2	3	3	3	6		X
paeru2#0333	10	TR_S0501556	France:Paris	Vu-Thien2007 (http://www.ncbi.nlm.nih.gov/pubmed/17699654)	Christine Pourcel (christine.pourcel@i2bc.paris-saclay.fr)	2.5	8	6	11	0	3	5	3	2	1	3	1	2		X
paeru2#0335	11	TR_S0502533	France:Paris	Vu-Thien2007 (http://www.ncbi.nlm.nih.gov/pubmed/17699654)	Christine Pourcel (christine.pourcel@i2bc.paris-saclay.fr)	2.5	8	4	8	3	4	5	5	1	2	3	1	3		X
paeru2#0336	12	TR_S0501638	France:Paris	Vu-Thien2007 (http://www.ncbi.nlm.nih.gov/pubmed/17699654)	Christine Pourcel (christine.pourcel@i2bc.paris-saclay.fr)	2.5	8	7	12	3	8	3	4	6	2	3	2	3		X
paeru2#0337	13	TR_S0501695	France:Paris	Vu-Thien2007 (http://www.ncbi.nlm.nih.gov/pubmed/17699654)	Christine Pourcel (christine.pourcel@i2bc.paris-saclay.fr)	2.5	8	7	12	3	8	3	4	6	2	3	2	3		X
paeru2#0340	14	TR_S0502351	France:Paris	Vu-Thien2007 (http://www.ncbi.nlm.nih.gov/pubmed/17699654)	Christine Pourcel (christine.pourcel@i2bc.paris-saclay.fr)	2.5	9	1	11	2	9	5	6	6	2	2	4	3		X
paeru2#0341	15	TR_S0502141	France:Paris	Vu-Thien2007 (http://www.ncbi.nlm.nih.gov/pubmed/17699654)	Christine Pourcel (christine.pourcel@i2bc.paris-saclay.fr)	2.5	9	1	11	2	9	5	6	6	2	2	4	3		X
paeru2#0342	16	TR_S0502280	France:Paris	Vu-Thien2007 (http://www.ncbi.nlm.nih.gov/pubmed/17699654)	Christine Pourcel (christine.pourcel@i2bc.paris-saclay.fr)	2.5	9	1	11	2	9	5	6	6	2	2	4	3		X
paeru2#0343	17	TR_S0501876	France:Paris	Vu-Thien2007 (http://www.ncbi.nlm.nih.gov/pubmed/17699654)	Christine Pourcel (christine.pourcel@i2bc.paris-saclay.fr)	2.5	8	4	12	6	6	0	0	2	2	4	4	2		X
paeru2#0344	18	TR_S0502232	France:Paris	Vu-Thien2007 (http://www.ncbi.nlm.nih.gov/pubmed/17699654)	Christine Pourcel (christine.pourcel@i2bc.paris-saclay.fr)	2.5	8	1	11	3	8	0	3	2	3	3	3	6		X
paeru2#0345	19	TR_S0501420	France:Paris	Vu-Thien2007 (http://www.ncbi.nlm.nih.gov/pubmed/17699654)	Christine Pourcel (christine.pourcel@i2bc.paris-saclay.fr)	2.5	8	4	11	2	6	5	3	12.5	3	2	3	0		X
paeru2#0346	20	TR_S0502271	France:Paris	Vu-Thien2007 (http://www.ncbi.nlm.nih.gov/pubmed/17699654)	Christine Pourcel (christine.pourcel@i2bc.paris-saclay.fr)	2.5	8	4	10	3	5	5	5	1	2	4	1	3		X
paeru2#0347	21	TR_S0502593	France:Paris	Vu-Thien2007 (http://www.ncbi.nlm.nih.gov/pubmed/17699654)	Christine Pourcel (christine.pourcel@i2bc.paris-saclay.fr)	2.5	8	4	11	2	6	5	3	12.5	3	2	3	0		X
paeru2#0348	22	TR_S0501523	France:Paris	Vu-Thien2007 (http://www.ncbi.nlm.nih.gov/pubmed/17699654)	Christine Pourcel (christine.pourcel@i2bc.paris-saclay.fr)	2.5	8	2	11	2	9	5	4	2	1	4	4	7		X
paeru2#0349	23	TR_S0502008	France:Paris	Vu-Thien2007 (http://www.ncbi.nlm.nih.gov/pubmed/17699654)	Christine Pourcel (christine.pourcel@i2bc.paris-saclay.fr)	2.5	8	4	11	2	6	5	3	12.5	3	2	3	0		X
paeru2#0350	24	TR_S0502477	France:Paris	Vu-Thien2007 (http://www.ncbi.nlm.nih.gov/pubmed/17699654)	Christine Pourcel (christine.pourcel@i2bc.paris-saclay.fr)	2.5	8	4	11	2	6	5	3	12.5	3	2	3	0		X
paeru2#0351	25	TR_S0502133	France:Paris	Vu-Thien2007 (http://www.ncbi.nlm.nih.gov/pubmed/17699654)	Christine Pourcel (christine.pourcel@i2bc.paris-saclay.fr)	2.5	8	3	8.5	0	6	4.5	2	1	2	1	1	1.5		X
paeru2#0352	26	TR_S0502131	France:Paris	Vu-Thien2007 (http://www.ncbi.nlm.nih.gov/pubmed/17699654)	Christine Pourcel (christine.pourcel@i2bc.paris-saclay.fr)	2.5	8	3	8.5	0	6	4.5	2	1	2	1	1	1.5		X
paeru2#0353	27	TR_S0501497	France:Paris	Vu-Thien2007 (http://www.ncbi.nlm.nih.gov/pubmed/17699654)	Christine Pourcel (christine.pourcel@i2bc.paris-saclay.fr)	2.5	8	4	12	3	9	2	2	4	2	4	3	3		X
paeru2#0354	28	TR_S0502246	France:Paris	Vu-Thien2007 (http://www.ncbi.nlm.nih.gov/pubmed/17699654)	Christine Pourcel (christine.pourcel@i2bc.paris-saclay.fr)	2.5	8	1	11	3	8	0	4	2.5	1	4	1	2		X
paeru2#0355	29	TR_S0502443	France:Paris	Vu-Thien2007 (http://www.ncbi.nlm.nih.gov/pubmed/17699654)	Christine Pourcel (christine.pourcel@i2bc.paris-saclay.fr)	2.5	8	1	11	3	8	0	4	2.5	1	4	1	2		X
paeru2#0356	30	TR_S0502653	France:Paris	Vu-Thien2007 (http://www.ncbi.nlm.nih.gov/pubmed/17699654)	Christine Pourcel (christine.pourcel@i2bc.paris-saclay.fr)	2.5	8	1	11	3	8	0	4	2.5	1	4	1	2		X
paeru2#0357	31	TR_S0502643	France:Paris	Vu-Thien2007 (http://www.ncbi.nlm.nih.gov/pubmed/17699654)	Christine Pourcel (christine.pourcel@i2bc.paris-saclay.fr)	2.5	8	11	10	3	5	5	5	1	2	4	1	3		X
paeru2#0358	32	TR_S0600028	France:Paris	Vu-Thien2007 (http://www.ncbi.nlm.nih.gov/pubmed/17699654)	Christine Pourcel (christine.pourcel@i2bc.paris-saclay.fr)	2.5	8	4	12	8	9	2	2	4	2	4	3	3	X	X	X
paeru2#0359	33	TR_S0503172	France:Paris	Vu-Thien2007 (http://www.ncbi.nlm.nih.gov/pubmed/17699654)	Christine Pourcel (christine.pourcel@i2bc.paris-saclay.fr)	2.5	8	4	12	8	9	2	2	4	2	4	3	3		X
paeru2#0360	34	TR_S0600339	France:Paris	Vu-Thien2007 (http://www.ncbi.nlm.nih.gov/pubmed/17699654)	Christine Pourcel (christine.pourcel@i2bc.paris-saclay.fr)	2.5	8	3	13	6	9	7	4	2	2	3	4	2		X
paeru2#0361	35	TR_S0600035	France:Paris	Vu-Thien2007 (http://www.ncbi.nlm.nih.gov/pubmed/17699654)	Christine Pourcel (christine.pourcel@i2bc.paris-saclay.fr)	2.5	8	5	11	3	9	4.5	3	2	2	2	2	2		X
paeru2#0362	36	TR_S0600380	France:Paris	Vu-Thien2007 (http://www.ncbi.nlm.nih.gov/pubmed/17699654)	Christine Pourcel (christine.pourcel@i2bc.paris-saclay.fr)	2.5	8	5	11	3	9	4.5	3	2	2	2	2	2		X
paeru2#0363	37	TR_S0600036	France:Paris	Vu-Thien2007 (http://www.ncbi.nlm.nih.gov/pubmed/17699654)	Christine Pourcel (christine.pourcel@i2bc.paris-saclay.fr)	2.5	8	5	11	3	9	4.5	3	2	2	2	2	2		X
paeru2#0364	38	TR_S0600379	France:Paris	Vu-Thien2007 (http://www.ncbi.nlm.nih.gov/pubmed/17699654)	Christine Pourcel (christine.pourcel@i2bc.paris-saclay.fr)	2.5	8	5	11	3	9	4.5	3	2	2	2	2	2		X
paeru2#0365	39	TR_S0503139	France:Paris	Vu-Thien2007 (http://www.ncbi.nlm.nih.gov/pubmed/17699654)	Christine Pourcel (christine.pourcel@i2bc.paris-saclay.fr)	2.5	8	1	11	3	8	5	3	2	3	3	3	6		X
paeru2#0366	40	TR_S0600208	France:Paris	Vu-Thien2007 (http://www.ncbi.nlm.nih.gov/pubmed/17699654)	Christine Pourcel (christine.pourcel@i2bc.paris-saclay.fr)	2.5	8	4	11	3	8	5	3	2	3	3	3	6		X
paeru2#0367	41	TR_S0502952	France:Paris	Vu-Thien2007 (http://www.ncbi.nlm.nih.gov/pubmed/17699654)	Christine Pourcel (christine.pourcel@i2bc.paris-saclay.fr)	2.5	8	4	8	3	4	5	5	1	2	3	1	3		X
paeru2#0368	42	TR_S0600342	France:Paris	Vu-Thien2007 (http://www.ncbi.nlm.nih.gov/pubmed/17699654)	Christine Pourcel (christine.pourcel@i2bc.paris-saclay.fr)	2.5	8	4	8	3	4	5	5	1	2	3	1	3		X
paeru2#0369	43	TR_S0600490	France:Paris	Vu-Thien2007 (http://www.ncbi.nlm.nih.gov/pubmed/17699654)	Christine Pourcel (christine.pourcel@i2bc.paris-saclay.fr)	2.5	8	4	10	3	5	5	5	1	2	4	1	3		X
paeru2#0370	44	TR_S0600325	France:Paris	Vu-Thien2007 (http://www.ncbi.nlm.nih.gov/pubmed/17699654)	Christine Pourcel (christine.pourcel@i2bc.paris-saclay.fr)	2.5	8	6	11	6	3	5	3	2	1	3	1	2		X
paeru2#0371	45	TR_S0600287	France:Paris	Vu-Thien2007 (http://www.ncbi.nlm.nih.gov/pubmed/17699654)	Christine Pourcel (christine.pourcel@i2bc.paris-saclay.fr)	2.5	8	3	8.5	8	6	4.5	2	1	2	1	1	1.5		X
paeru2#0372	46	TR_S0502922	France:Paris	Vu-Thien2007 (http://www.ncbi.nlm.nih.gov/pubmed/17699654)	Christine Pourcel (christine.pourcel@i2bc.paris-saclay.fr)	2.5	8	3	8.5	8	6	4.5	2	1	2	1	1	1.5		X
paeru2#0373	47	TR_S0600412	France:Paris	Vu-Thien2007 (http://www.ncbi.nlm.nih.gov/pubmed/17699654)	Christine Pourcel (christine.pourcel@i2bc.paris-saclay.fr)	2.5	8	3	8.5	8	6	4.5	2	1	2	1	1	1.5		X
paeru2#0374	48	TR_S0502949	France:Paris	Vu-Thien2007 (http://www.ncbi.nlm.nih.gov/pubmed/17699654)	Christine Pourcel (christine.pourcel@i2bc.paris-saclay.fr)	5	9	1	12	3	6	6	0	2	1	1.5	0	2		X
paeru2#0375	49	TR_S0503082	France:Paris	Vu-Thien2007 (http://www.ncbi.nlm.nih.gov/pubmed/17699654)	Christine Pourcel (christine.pourcel@i2bc.paris-saclay.fr)	2.5	8	0	12	3	9	3	5	0	2	1	1	3		X
paeru2#0376	50	TR_S0600483	France:Paris	Vu-Thien2007 (http://www.ncbi.nlm.nih.gov/pubmed/17699654)	Christine Pourcel (christine.pourcel@i2bc.paris-saclay.fr)	1.5	8	0	11	5	14	3	4	3	0	3	4	7		X
paeru2#0377	51	TR_S0600484	France:Paris	Vu-Thien2007 (http://www.ncbi.nlm.nih.gov/pubmed/17699654)	Christine Pourcel (christine.pourcel@i2bc.paris-saclay.fr)	1.5	8	0	11	5	14	3	4	3	0	3	4	7		X
paeru2#0378	52	TR_S0600195	France:Paris	Vu-Thien2007 (http://www.ncbi.nlm.nih.gov/pubmed/17699654)	Christine Pourcel (christine.pourcel@i2bc.paris-saclay.fr)	2.5	8	1	11	3	8	0	3	2	3	3	3	6		X
paeru2#0379	53	TR_S0502886	France:Paris	Vu-Thien2007 (http://www.ncbi.nlm.nih.gov/pubmed/17699654)	Christine Pourcel (christine.pourcel@i2bc.paris-saclay.fr)	2.5	8	1	11	3	8	0	3	2	3	3	3	6		X
paeru2#0380	54	TR_S0503242	France:Paris	Vu-Thien2007 (http://www.ncbi.nlm.nih.gov/pubmed/17699654)	Christine Pourcel (christine.pourcel@i2bc.paris-saclay.fr)	2.5	8	1	11	3	8	0	3	2	3	3	3	6		X
paeru2#0381	55	TR_S0600196	France:Paris	Vu-Thien2007 (http://www.ncbi.nlm.nih.gov/pubmed/17699654)	Christine Pourcel (christine.pourcel@i2bc.paris-saclay.fr)	3	8	4	10	3	11	3	4	2	2	3	2	7		X
paeru2#0382	56	TR_S0502831	France:Paris	Vu-Thien2007 (http://www.ncbi.nlm.nih.gov/pubmed/17699654)	Christine Pourcel (christine.pourcel@i2bc.paris-saclay.fr)	2.5	8	4	10	3	5	5	5	1	2	4	1	3		X
paeru2#0383	57	TR_S0503076	France:Paris	Vu-Thien2007 (http://www.ncbi.nlm.nih.gov/pubmed/17699654)	Christine Pourcel (christine.pourcel@i2bc.paris-saclay.fr)	2.5	8	4	11	2	6	5	3	0	3	2	3	0		X
paeru2#0384	58	TR_S0503205	France:Paris	Vu-Thien2007 (http://www.ncbi.nlm.nih.gov/pubmed/17699654)	Christine Pourcel (christine.pourcel@i2bc.paris-saclay.fr)	2.5	8	4	11	2	6	5	3	0	3	2	3	0		X
paeru2#0385	59	TR_S0502797	France:Paris	Vu-Thien2007 (http://www.ncbi.nlm.nih.gov/pubmed/17699654)	Christine Pourcel (christine.pourcel@i2bc.paris-saclay.fr)	2.5	8	4	11	2	6	5	3	0	3	2	3	0		X
paeru2#0386	60	TR_S0502921	France:Paris	Vu-Thien2007 (http://www.ncbi.nlm.nih.gov/pubmed/17699654)	Christine Pourcel (christine.pourcel@i2bc.paris-saclay.fr)	2.5	8	4	11	2	6	5	3	0	3	2	3	0		X
paeru2#0387	61	TR_S0600073	France:Paris	Vu-Thien2007 (http://www.ncbi.nlm.nih.gov/pubmed/17699654)	Christine Pourcel (christine.pourcel@i2bc.paris-saclay.fr)	2.5	8	4	11	2	6	5	3	0	3	2	3	0		X
paeru2#0389	62	TR_S0503011	France:Paris	Vu-Thien2007 (http://www.ncbi.nlm.nih.gov/pubmed/17699654)	Christine Pourcel (christine.pourcel@i2bc.paris-saclay.fr)	2.5	8	3	8.5	0	6	4.5	2	1	2	1	1	1.5		X
paeru2#0390	63	TR_S0600134	France:Paris	Vu-Thien2007 (http://www.ncbi.nlm.nih.gov/pubmed/17699654)	Christine Pourcel (christine.pourcel@i2bc.paris-saclay.fr)	2.5	8	3	8.5	0	6	4.5	2	1	2	1	1	1.5		X
paeru2#0391	64	TR_S0502997	France:Paris	Vu-Thien2007 (http://www.ncbi.nlm.nih.gov/pubmed/17699654)	Christine Pourcel (christine.pourcel@i2bc.paris-saclay.fr)	2.5	8	1	11	0	9	5	5	5	1	2	1	4		X
paeru2#0392	65	TR_S0600135	France:Paris	Vu-Thien2007 (http://www.ncbi.nlm.nih.gov/pubmed/17699654)	Christine Pourcel (christine.pourcel@i2bc.paris-saclay.fr)	2.5	8	3	8.5	7	6	4.5	2	1	2	1	1	1.5		X
paeru2#0393	66	SW_C50	Sweden:Stockholm	Vu-Thien2007 (http://www.ncbi.nlm.nih.gov/pubmed/17699654)	Christine Pourcel (christine.pourcel@i2bc.paris-saclay.fr)	2.5	9	4	11	6	6	2	2	5	2	1	3	3		X
paeru2#0394	67	SW_SG17M	Sweden:Stockholm	Vu-Thien2007 (http://www.ncbi.nlm.nih.gov/pubmed/17699654)	Christine Pourcel (christine.pourcel@i2bc.paris-saclay.fr)	2.5	9	4	11	6	6	2	2	5	2	1	3	3		X
paeru2#0395	68	TR_S0600628	France:Paris	Vu-Thien2007 (http://www.ncbi.nlm.nih.gov/pubmed/17699654)	Christine Pourcel (christine.pourcel@i2bc.paris-saclay.fr)	2.5	8	6	10	3	6	4.5	2	4	2	2	2	2		X
paeru2#0396	69	TR_S0601180	France:Paris	Vu-Thien2007 (http://www.ncbi.nlm.nih.gov/pubmed/17699654)	Christine Pourcel (christine.pourcel@i2bc.paris-saclay.fr)	2.5	8	5	11	3	9	4.5	3	2	2	2	2	2		X
paeru2#0397	70	TR_S0600630	France:Paris	Vu-Thien2007 (http://www.ncbi.nlm.nih.gov/pubmed/17699654)	Christine Pourcel (christine.pourcel@i2bc.paris-saclay.fr)	2.5	8	4	11	3	8	5	3	2	3	3	3	6		X
paeru2#0398	71	TR_S0600983	France:Paris	Vu-Thien2007 (http://www.ncbi.nlm.nih.gov/pubmed/17699654)	Christine Pourcel (christine.pourcel@i2bc.paris-saclay.fr)	2.5	8	4	10	3	5	5	5	1	2	4	1	3		X
paeru2#0399	72	TR_S0600719	France:Paris	Vu-Thien2007 (http://www.ncbi.nlm.nih.gov/pubmed/17699654)	Christine Pourcel (christine.pourcel@i2bc.paris-saclay.fr)	5	9	1	12	3	6	6	0	2	1	1.5	0	2		X
paeru2#0401	73	TR_S0600710	France:Paris	Vu-Thien2007 (http://www.ncbi.nlm.nih.gov/pubmed/17699654)	Christine Pourcel (christine.pourcel@i2bc.paris-saclay.fr)	2.5	9	1	11	2	9	5	6	6	2	2	4	3		X
paeru2#0402	74	TR_S0600616	France:Paris	Vu-Thien2007 (http://www.ncbi.nlm.nih.gov/pubmed/17699654)	Christine Pourcel (christine.pourcel@i2bc.paris-saclay.fr)	1.5	8	0	11	5	14	3	4	3	0	3	4	7		X
paeru2#0403	75	TR_S0600617	France:Paris	Vu-Thien2007 (http://www.ncbi.nlm.nih.gov/pubmed/17699654)	Christine Pourcel (christine.pourcel@i2bc.paris-saclay.fr)	1.5	8	0	11	5	14	3	4	3	0	3	4	7		X
paeru2#0404	76	TR_S0600638	France:Paris	Vu-Thien2007 (http://www.ncbi.nlm.nih.gov/pubmed/17699654)	Christine Pourcel (christine.pourcel@i2bc.paris-saclay.fr)	2.5	8	4	12	6	6	0	0	2	2	4	4	2		X
paeru2#0405	77	TR_S0600819	France:Paris	Vu-Thien2007 (http://www.ncbi.nlm.nih.gov/pubmed/17699654)	Christine Pourcel (christine.pourcel@i2bc.paris-saclay.fr)	1.5	8	3	10	0	8	4	4	1	2	4	1	2		X
paeru2#0406	78	TR_S0600826	France:Paris	Vu-Thien2007 (http://www.ncbi.nlm.nih.gov/pubmed/17699654)	Christine Pourcel (christine.pourcel@i2bc.paris-saclay.fr)	1.5	8	3	10	5	8	4	4	1	2	4	1	2		X
paeru2#0407	79	TR_S0601071	France:Paris	Vu-Thien2007 (http://www.ncbi.nlm.nih.gov/pubmed/17699654)	Christine Pourcel (christine.pourcel@i2bc.paris-saclay.fr)	2.5	8	3	8.5	7	6	4.5	2	1	2	1	1	1.5		X
paeru2#0408	80	TR_S0601070	France:Paris	Vu-Thien2007 (http://www.ncbi.nlm.nih.gov/pubmed/17699654)	Christine Pourcel (christine.pourcel@i2bc.paris-saclay.fr)	2.5	8	3	8.5	7	6	4.5	2	1	2	1	1	1.5		X
paeru2#0409	81	TR_S0601125	France:Paris	Vu-Thien2007 (http://www.ncbi.nlm.nih.gov/pubmed/17699654)	Christine Pourcel (christine.pourcel@i2bc.paris-saclay.fr)	2.5	8	1	0	3	8	0	4	2.5	1	4	1	2		X
paeru2#0410	82	TR_S0601101	France:Paris	Vu-Thien2007 (http://www.ncbi.nlm.nih.gov/pubmed/17699654)	Christine Pourcel (christine.pourcel@i2bc.paris-saclay.fr)	2.5	8	0	10	3	5	5	5	1	2	4	1	3		X
paeru2#0448	83	TR_S0601769	France:Paris	Vu-Thien2007 (http://www.ncbi.nlm.nih.gov/pubmed/17699654)	Christine Pourcel (christine.pourcel@i2bc.paris-saclay.fr)	2.5	8	3	13	6	9	7	4	2	2	3	4	2		X
paeru2#0449	84	TR_S0601770	France:Paris	Vu-Thien2007 (http://www.ncbi.nlm.nih.gov/pubmed/17699654)	Christine Pourcel (christine.pourcel@i2bc.paris-saclay.fr)	2.5	8	3	13	6	9	7	4	2	2	3	4	2		X
paeru2#0450	85	TR_S0602381	France:Paris	Vu-Thien2007 (http://www.ncbi.nlm.nih.gov/pubmed/17699654)	Christine Pourcel (christine.pourcel@i2bc.paris-saclay.fr)	2.5	8	3	13	6	9	7	4	2	2	3	4	2		X
paeru2#0451	86	TR_S0601180	France:Paris	Vu-Thien2007 (http://www.ncbi.nlm.nih.gov/pubmed/17699654)	Christine Pourcel (christine.pourcel@i2bc.paris-saclay.fr)	2.5	8	5	11	3	9	4.5	3	2	2	2	2	2		X
paeru2#0452	87	TR_S0601287	France:Paris	Vu-Thien2007 (http://www.ncbi.nlm.nih.gov/pubmed/17699654)	Christine Pourcel (christine.pourcel@i2bc.paris-saclay.fr)	2.5	8	5	11	3	9	4.5	3	2	2	2	2	2		X
paeru2#0453	88	TR_S0602211	France:Paris	Vu-Thien2007 (http://www.ncbi.nlm.nih.gov/pubmed/17699654)	Christine Pourcel (christine.pourcel@i2bc.paris-saclay.fr)	3	9	1	0	0	9	3	6	2	2	0	3	4		X
paeru2#0454	89	TR_S0601341	France:Paris	Vu-Thien2007 (http://www.ncbi.nlm.nih.gov/pubmed/17699654)	Christine Pourcel (christine.pourcel@i2bc.paris-saclay.fr)	3	8	1	13	0	6	6	5	2	1	3	1	3		X
paeru2#0456	90	TR_S0601558	France:Paris	Vu-Thien2007 (http://www.ncbi.nlm.nih.gov/pubmed/17699654)	Christine Pourcel (christine.pourcel@i2bc.paris-saclay.fr)	2.5	8	4	8	3	4	5	5	1	2	3	1	3		X
paeru2#0457	91	TR_S0601223	France:Paris	Vu-Thien2007 (http://www.ncbi.nlm.nih.gov/pubmed/17699654)	Christine Pourcel (christine.pourcel@i2bc.paris-saclay.fr)	2.5	8	4	10	3	5	5	5	1	2	4	1	3		X
paeru2#0458	92	TR_S0601938	France:Paris	Vu-Thien2007 (http://www.ncbi.nlm.nih.gov/pubmed/17699654)	Christine Pourcel (christine.pourcel@i2bc.paris-saclay.fr)	2.5	8	4	10	3	5	5	5	1	2	4	1	3		X
paeru2#0459	93	TR_S0602292	France:Paris	Vu-Thien2007 (http://www.ncbi.nlm.nih.gov/pubmed/17699654)	Christine Pourcel (christine.pourcel@i2bc.paris-saclay.fr)	2.5	8	4	10	3	5	5	5	1	2	4	1	3		X
paeru2#0460	94	TR_S0601421	France:Paris	Vu-Thien2007 (http://www.ncbi.nlm.nih.gov/pubmed/17699654)	Christine Pourcel (christine.pourcel@i2bc.paris-saclay.fr)	2.5	8	6	11	6	3	5	3	2	1	3	1	2		X
paeru2#0461	95	TR_S0602254	France:Paris	Vu-Thien2007 (http://www.ncbi.nlm.nih.gov/pubmed/17699654)	Christine Pourcel (christine.pourcel@i2bc.paris-saclay.fr)	2.5	8	3	8.5	8	6	4.5	2	1	2	1	1	1.5		X
paeru2#0462	96	TR_S0602255	France:Paris	Vu-Thien2007 (http://www.ncbi.nlm.nih.gov/pubmed/17699654)	Christine Pourcel (christine.pourcel@i2bc.paris-saclay.fr)	2.5	8	3	8.5	8	6	4.5	2	1	2	1	1	1.5		X
paeru2#0464	97	TR_S0601286	France:Paris	Vu-Thien2007 (http://www.ncbi.nlm.nih.gov/pubmed/17699654)	Christine Pourcel (christine.pourcel@i2bc.paris-saclay.fr)	2	9	1	12	0	4	1	5	2	1	5	2	4		X
paeru2#0465	98	TR_S0601358	France:Paris	Vu-Thien2007 (http://www.ncbi.nlm.nih.gov/pubmed/17699654)	Christine Pourcel (christine.pourcel@i2bc.paris-saclay.fr)	2.5	8	0	12	0	9	3	5	0	2	1	1	3		X
paeru2#0466	99	TR_S0601347	France:Paris	Vu-Thien2007 (http://www.ncbi.nlm.nih.gov/pubmed/17699654)	Christine Pourcel (christine.pourcel@i2bc.paris-saclay.fr)	2.5	9	1	11	2	9	5	6	5.5	2	2	4	3		X
paeru2#0467	100	TR_S0601349	France:Paris	Vu-Thien2007 (http://www.ncbi.nlm.nih.gov/pubmed/17699654)	Christine Pourcel (christine.pourcel@i2bc.paris-saclay.fr)	1.5	8	0	11	5	14	3	4	3	0	3	4	7		X
paeru2#0469	101	TR_S0601464	France:Paris	Vu-Thien2007 (http://www.ncbi.nlm.nih.gov/pubmed/17699654)	Christine Pourcel (christine.pourcel@i2bc.paris-saclay.fr)	1.5	8	0	11	5	14	3	4	3	0	3	4	7		X
paeru2#0470	102	TR_S0601710	France:Paris	Vu-Thien2007 (http://www.ncbi.nlm.nih.gov/pubmed/17699654)	Christine Pourcel (christine.pourcel@i2bc.paris-saclay.fr)	2.5	8	4	12	0	9	1	5	4	1	2	2	5		X
paeru2#0471	103	TR_S0601557	France:Paris	Vu-Thien2007 (http://www.ncbi.nlm.nih.gov/pubmed/17699654)	Christine Pourcel (christine.pourcel@i2bc.paris-saclay.fr)	2.5	8	4	12	6	6	0	0	2	2	4	4	2		X
paeru2#0472	104	TR_S0602302	France:Paris	Vu-Thien2007 (http://www.ncbi.nlm.nih.gov/pubmed/17699654)	Christine Pourcel (christine.pourcel@i2bc.paris-saclay.fr)	2.5	8	4	12	6	6	0	0	2	2	4	4	2		X
paeru2#0473	105	TR_S0602301	France:Paris	Vu-Thien2007 (http://www.ncbi.nlm.nih.gov/pubmed/17699654)	Christine Pourcel (christine.pourcel@i2bc.paris-saclay.fr)	2.5	8	4	12	6	6	4	0	2	2	4	4	2		X
paeru2#0474	106	TR_S0601881	France:Paris	Vu-Thien2007 (http://www.ncbi.nlm.nih.gov/pubmed/17699654)	Christine Pourcel (christine.pourcel@i2bc.paris-saclay.fr)	3	9	1	10	0	9	5	3	2	2	0	2	4	X	X	X
paeru2#0475	107	TR_S0602341	France:Paris	Vu-Thien2007 (http://www.ncbi.nlm.nih.gov/pubmed/17699654)	Christine Pourcel (christine.pourcel@i2bc.paris-saclay.fr)	4	8	5	0	0	9	3	5	5	4	3	3	2		X
paeru2#0476	108	TR_S0601768	France:Paris	Vu-Thien2007 (http://www.ncbi.nlm.nih.gov/pubmed/17699654)	Christine Pourcel (christine.pourcel@i2bc.paris-saclay.fr)	3	8	4	13	0	8	4	5	2	1	4	3	3		X
paeru2#0477	109	TR_S0601933	France:Paris	Vu-Thien2007 (http://www.ncbi.nlm.nih.gov/pubmed/17699654)	Christine Pourcel (christine.pourcel@i2bc.paris-saclay.fr)	6	8	4	13	3	8	4	5	2	1	4	3	3		X
paeru2#0478	110	TR_S0602068	France:Paris	Vu-Thien2007 (http://www.ncbi.nlm.nih.gov/pubmed/17699654)	Christine Pourcel (christine.pourcel@i2bc.paris-saclay.fr)	2.5	8	3	8.5	0	6	4.5	2	1	2	1	1	1.5		X
paeru2#0479	111	TR_S0602081	France:Paris	Vu-Thien2007 (http://www.ncbi.nlm.nih.gov/pubmed/17699654)	Christine Pourcel (christine.pourcel@i2bc.paris-saclay.fr)	2.5	8	3	8.5	0	6	4.5	2	1	2	1	1	1.5		X
paeru2#0480	112	TR_S0602328	France:Paris	Vu-Thien2007 (http://www.ncbi.nlm.nih.gov/pubmed/17699654)	Christine Pourcel (christine.pourcel@i2bc.paris-saclay.fr)	2.5	8	1	0	3	8	0	4	2.5	1	4	1	2		X
paeru2#0481	113	TR_S0602586	France:Paris	Vu-Thien2007 (http://www.ncbi.nlm.nih.gov/pubmed/17699654)	Christine Pourcel (christine.pourcel@i2bc.paris-saclay.fr)	2.5	8	7	12	0	8	3	4	4	1	3	3	7		X
paeru2#0482	114	TR_S0602613	France:Paris	Vu-Thien2007 (http://www.ncbi.nlm.nih.gov/pubmed/17699654)	Christine Pourcel (christine.pourcel@i2bc.paris-saclay.fr)	2.5	8	1	11	3	8	0	3	2	3	3	3	6		X
paeru2#0483	115	TR_S0602521	France:Paris	Vu-Thien2007 (http://www.ncbi.nlm.nih.gov/pubmed/17699654)	Christine Pourcel (christine.pourcel@i2bc.paris-saclay.fr)	2.5	8	4	10	3	5	5	5	1	2	4	1	3		X
paeru2#0484	116	TR_S0602589	France:Paris	Vu-Thien2007 (http://www.ncbi.nlm.nih.gov/pubmed/17699654)	Christine Pourcel (christine.pourcel@i2bc.paris-saclay.fr)	2.5	9	1	11	2	9	5	6	6	2	2	4	3		X
paeru2#0485	117	TR_S0603450	France:Paris	Vu-Thien2007 (http://www.ncbi.nlm.nih.gov/pubmed/17699654)	Christine Pourcel (christine.pourcel@i2bc.paris-saclay.fr)	2.5	9	1	10	0	4	4	2	2	1	4	1.5	3		X
paeru2#0486	118	TR_S0600719	France:Paris	Vu-Thien2007 (http://www.ncbi.nlm.nih.gov/pubmed/17699654)	Christine Pourcel (christine.pourcel@i2bc.paris-saclay.fr)	5	9	1	12	3	6	6	0	0	0	1.5	1	2		X
paeru2#0487	119	TR_S0603629	France:Paris	Vu-Thien2007 (http://www.ncbi.nlm.nih.gov/pubmed/17699654)	Christine Pourcel (christine.pourcel@i2bc.paris-saclay.fr)	2.5	8	1	12	3	9	3	5	0	2	1	1	0		X
paeru2#0488	120	TR_S0603599	France:Paris	Vu-Thien2007 (http://www.ncbi.nlm.nih.gov/pubmed/17699654)	Christine Pourcel (christine.pourcel@i2bc.paris-saclay.fr)	2.5	8	5	12	5	9	1	4	4	1	2	2	5		X
paeru2#0489	121	TR_S0602733	France:Paris	Vu-Thien2007 (http://www.ncbi.nlm.nih.gov/pubmed/17699654)	Christine Pourcel (christine.pourcel@i2bc.paris-saclay.fr)	2.5	9	1	11	2	9	5	6	6	2	2	4	3		X
paeru2#0490	122	TR_S0603715	France:Paris	Vu-Thien2007 (http://www.ncbi.nlm.nih.gov/pubmed/17699654)	Christine Pourcel (christine.pourcel@i2bc.paris-saclay.fr)	2.5	9	1	11	2	9	5	6	6	2	2	4	3		X
paeru2#0491	123	TR_S0602885	France:Paris	Vu-Thien2007 (http://www.ncbi.nlm.nih.gov/pubmed/17699654)	Christine Pourcel (christine.pourcel@i2bc.paris-saclay.fr)	1.5	8	0	11	5	14	3	4	3	0	3	4	7		X
paeru2#0492	124	TR_S0602698	France:Paris	Vu-Thien2007 (http://www.ncbi.nlm.nih.gov/pubmed/17699654)	Christine Pourcel (christine.pourcel@i2bc.paris-saclay.fr)	2.5	8	7	12	3	9	5	5	6	3	4	1	6		X
paeru2#0493	125	TR_S0602699	France:Paris	Vu-Thien2007 (http://www.ncbi.nlm.nih.gov/pubmed/17699654)	Christine Pourcel (christine.pourcel@i2bc.paris-saclay.fr)	2.5	8	7	12	3	9	5	0	6	3	4	1	6	X	X	X
paeru2#0494	126	TR_S0603490	France:Paris	Vu-Thien2007 (http://www.ncbi.nlm.nih.gov/pubmed/17699654)	Christine Pourcel (christine.pourcel@i2bc.paris-saclay.fr)	2.5	8	7	12	3	9	5	5	6	3	4	1	6		X
paeru2#0495	127	TR_S0603489	France:Paris	Vu-Thien2007 (http://www.ncbi.nlm.nih.gov/pubmed/17699654)	Christine Pourcel (christine.pourcel@i2bc.paris-saclay.fr)	2.5	8	7	12	3	9	5	5	6	3	4	1	6		X
paeru2#0496	128	TR_S0603220	France:Paris	Vu-Thien2007 (http://www.ncbi.nlm.nih.gov/pubmed/17699654)	Christine Pourcel (christine.pourcel@i2bc.paris-saclay.fr)	2.5	8	1	11	3	8	0	3	2	3	3	3	6		X
paeru2#0497	129	TR_S0602832	France:Paris	Vu-Thien2007 (http://www.ncbi.nlm.nih.gov/pubmed/17699654)	Christine Pourcel (christine.pourcel@i2bc.paris-saclay.fr)	2.5	8	7	12	3	8	3	4	4	1	3	3	7		X
paeru2#0498	130	TR_S0602758	France:Paris	Vu-Thien2007 (http://www.ncbi.nlm.nih.gov/pubmed/17699654)	Christine Pourcel (christine.pourcel@i2bc.paris-saclay.fr)	2.5	8	3	8.5	7	6	4.5	2	1	2	1	1	1.5		X
paeru2#0499	131	TR_S0602756	France:Paris	Vu-Thien2007 (http://www.ncbi.nlm.nih.gov/pubmed/17699654)	Christine Pourcel (christine.pourcel@i2bc.paris-saclay.fr)	2.5	8	3	8.5	0	6	4.5	2	1	2	1	1	1.5		X
paeru2#0500	132	TR_S0602586	France:Paris	Vu-Thien2007 (http://www.ncbi.nlm.nih.gov/pubmed/17699654)	Christine Pourcel (christine.pourcel@i2bc.paris-saclay.fr)	2.5	8	7	12	2	8	3	4	4	1	3	3	7		X
paeru2#0501	133	TR_S0700581	France:Paris	Pourcel2011 (http://www.em-consulte.com/revue/RFL/41/435/table-des-matieres/)	Christine Pourcel (christine.pourcel@i2bc.paris-saclay.fr)	2.5	8	4	12	8	9	2	2	4	2	4	3	3		X
paeru2#0502	134	TR_S0700299	France:Paris	Pourcel2011 (http://www.em-consulte.com/revue/RFL/41/435/table-des-matieres/)	Christine Pourcel (christine.pourcel@i2bc.paris-saclay.fr)	3	9	4	11	3	9	5	2	1	2	2	6	0		X
paeru2#0503	135	TR_S0700758	France:Paris	Pourcel2011 (http://www.em-consulte.com/revue/RFL/41/435/table-des-matieres/)	Christine Pourcel (christine.pourcel@i2bc.paris-saclay.fr)	3	9	4	11	3	9	5	2	1	2	2	0	0		X
paeru2#0504	136	TR_S0700734	France:Paris	Pourcel2011 (http://www.em-consulte.com/revue/RFL/41/435/table-des-matieres/)	Christine Pourcel (christine.pourcel@i2bc.paris-saclay.fr)	2.5	8	4	10	3	5	5	5	1	2	4	1	3		X
paeru2#0505	137	TR_S0700661	France:Paris	Pourcel2011 (http://www.em-consulte.com/revue/RFL/41/435/table-des-matieres/)	Christine Pourcel (christine.pourcel@i2bc.paris-saclay.fr)	2.5	8	0	11	0	0	1	4	5	1	3	1	2		X
paeru2#0506	138	TR_S0700469	France:Paris	Pourcel2011 (http://www.em-consulte.com/revue/RFL/41/435/table-des-matieres/)	Christine Pourcel (christine.pourcel@i2bc.paris-saclay.fr)	2.5	8	0	12	3	9	3	5	0	2	1	1	0		X
paeru2#0507	139	TR_S0700239	France:Paris	Pourcel2011 (http://www.em-consulte.com/revue/RFL/41/435/table-des-matieres/)	Christine Pourcel (christine.pourcel@i2bc.paris-saclay.fr)	2.5	8	7	12	3	9	5	5	0	3	4	1	6		X
paeru2#0508	140	TR_S0700233	France:Paris	Pourcel2011 (http://www.em-consulte.com/revue/RFL/41/435/table-des-matieres/)	Christine Pourcel (christine.pourcel@i2bc.paris-saclay.fr)	2.5	8	1	11	3	8	1.5	3	2	3	3	3	6		X
paeru2#0509	141	TR_S0700346	France:Paris	Pourcel2011 (http://www.em-consulte.com/revue/RFL/41/435/table-des-matieres/)	Christine Pourcel (christine.pourcel@i2bc.paris-saclay.fr)	2.5	8	3	8.5	8	6	4.5	2	1	2	1	1	1.5		X
paeru2#0510	142	TR_S0700547	France:Paris	Pourcel2011 (http://www.em-consulte.com/revue/RFL/41/435/table-des-matieres/)	Christine Pourcel (christine.pourcel@i2bc.paris-saclay.fr)	2.5	8	3	13	6	9	7	4	2	2	3	4	2		X
paeru2#0511	143	TR_S0700472	France:Paris	Pourcel2011 (http://www.em-consulte.com/revue/RFL/41/435/table-des-matieres/)	Christine Pourcel (christine.pourcel@i2bc.paris-saclay.fr)	2.5	8	0	11	0	20	1	4	5	1	3	1	2		X
paeru2#0512	144	TR_S0700146	France:Paris	Pourcel2011 (http://www.em-consulte.com/revue/RFL/41/435/table-des-matieres/)	Christine Pourcel (christine.pourcel@i2bc.paris-saclay.fr)	2.5	8	3	8.5	8	6	4.5	2	1	2	1	1	1.5		X
paeru2#0513	145	TR_S0700377	France:Paris	Pourcel2011 (http://www.em-consulte.com/revue/RFL/41/435/table-des-matieres/)	Christine Pourcel (christine.pourcel@i2bc.paris-saclay.fr)	2.5	8	3	8.5	8	6	4.5	2	1	2	1	1	1.5		X
paeru2#0514	146	TR_S0700480	France:Paris	Pourcel2011 (http://www.em-consulte.com/revue/RFL/41/435/table-des-matieres/)	Christine Pourcel (christine.pourcel@i2bc.paris-saclay.fr)	2.5	9	1	11	2	9	5	6	6	2	2	4	3		X
paeru2#0515	147	TR_S0700648	France:Paris	Pourcel2011 (http://www.em-consulte.com/revue/RFL/41/435/table-des-matieres/)	Christine Pourcel (christine.pourcel@i2bc.paris-saclay.fr)	1.5	8	0	11	5	14	3	4	3	2	3	4	7		X
paeru2#0516	148	TR_S0700235	France:Paris	Pourcel2011 (http://www.em-consulte.com/revue/RFL/41/435/table-des-matieres/)	Christine Pourcel (christine.pourcel@i2bc.paris-saclay.fr)	2.5	8	7	12	3	9	5	5	0	3	4	1	5		X
paeru2#0517	149	TR_S0700710	France:Paris	Pourcel2011 (http://www.em-consulte.com/revue/RFL/41/435/table-des-matieres/)	Christine Pourcel (christine.pourcel@i2bc.paris-saclay.fr)	2.5	8	1	11	3	0	1.5	3	2	3	3	3	5		X
paeru2#0518	150	TR_S0700361	France:Paris	Pourcel2011 (http://www.em-consulte.com/revue/RFL/41/435/table-des-matieres/)	Christine Pourcel (christine.pourcel@i2bc.paris-saclay.fr)	2.5	8	3	8.5	8	6	4.5	2	1	2	1	1	1.5		X
paeru2#0519	151	TR_S0700380	France:Paris	Pourcel2011 (http://www.em-consulte.com/revue/RFL/41/435/table-des-matieres/)	Christine Pourcel (christine.pourcel@i2bc.paris-saclay.fr)	2.5	9	4	11	6	6	2	2	5	2	1	3	3		X
paeru2#0520	152	TR_S0400747	France:Paris	Pourcel2011 (http://www.em-consulte.com/revue/RFL/41/435/table-des-matieres/)	Christine Pourcel (christine.pourcel@i2bc.paris-saclay.fr)	2.5	8	6	11	6	3	5	3	2	1	0	1	2		X
paeru2#0640	153	RD_367	France:Paris	Sobral2012 (http://www.ncbi.nlm.nih.gov/pubmed/22327344)	Christine Pourcel (christine.pourcel@i2bc.paris-saclay.fr)	2.5	9	5	11	2	11	4	5	5	2	4	3	4		X
paeru2#0641	154	RD_22935	France:Paris	Sobral2012 (http://www.ncbi.nlm.nih.gov/pubmed/22327344)	Christine Pourcel (christine.pourcel@i2bc.paris-saclay.fr)	2.5	9	5	11	2	11	4	5	5	2	4	3	4		X
paeru2#0642	155	RD_1857	France:Paris	Sobral2012 (http://www.ncbi.nlm.nih.gov/pubmed/22327344)	Christine Pourcel (christine.pourcel@i2bc.paris-saclay.fr)	2.5	8	4	11	3	5	4	4	4	1	4	3	2		X
paeru2#0643	156	RD_12290	France:Paris	Sobral2012 (http://www.ncbi.nlm.nih.gov/pubmed/22327344)	Christine Pourcel (christine.pourcel@i2bc.paris-saclay.fr)	2.5	8	3	10	3	6	5	2	5	2	4	3	2		X
paeru2#0644	157	RD_14075	France:Paris	Sobral2012 (http://www.ncbi.nlm.nih.gov/pubmed/22327344)	Christine Pourcel (christine.pourcel@i2bc.paris-saclay.fr)	2.5	8	3	10	3	6	5	2	5	2	4	3	2		X
paeru2#0645	158	RD_16900	France:Paris	Sobral2012 (http://www.ncbi.nlm.nih.gov/pubmed/22327344)	Christine Pourcel (christine.pourcel@i2bc.paris-saclay.fr)	2.5	8	3	10	3	6	5	2	5	2	4	3	2		X
paeru2#0647	159	RD_13334	France:Paris	Sobral2012 (http://www.ncbi.nlm.nih.gov/pubmed/22327344)	Christine Pourcel (christine.pourcel@i2bc.paris-saclay.fr)	2.5	8	4	11	6	9	7	5	1	2	3	3	2		X
paeru2#0648	160	RD_16285	France:Paris	Sobral2012 (http://www.ncbi.nlm.nih.gov/pubmed/22327344)	Christine Pourcel (christine.pourcel@i2bc.paris-saclay.fr)	2.5	8	4	11	6	9	7	5	1	2	3	3	2		X
paeru2#0649	161	RD_19586	France:Paris	Sobral2012 (http://www.ncbi.nlm.nih.gov/pubmed/22327344)	Christine Pourcel (christine.pourcel@i2bc.paris-saclay.fr)	2.5	8	4	11	6	9	7	5	1	2	3	3	2		X
paeru2#0650	162	RD_22114	France:Paris	Sobral2012 (http://www.ncbi.nlm.nih.gov/pubmed/22327344)	Christine Pourcel (christine.pourcel@i2bc.paris-saclay.fr)	2.5	8	4	11	6	9	7	5	1	2	3	3	2		X
paeru2#0651	163	RD_1603	France:Paris	Sobral2012 (http://www.ncbi.nlm.nih.gov/pubmed/22327344)	Christine Pourcel (christine.pourcel@i2bc.paris-saclay.fr)	3	8	1	12	3.5	9	5	5	2	1	3	1	2		X
paeru2#0652	164	RD_3115	France:Paris	Sobral2012 (http://www.ncbi.nlm.nih.gov/pubmed/22327344)	Christine Pourcel (christine.pourcel@i2bc.paris-saclay.fr)	3	8	1	12	3.5	9	5	5	2	1	3	1	2		X
paeru2#0653	165	RD_6601	France:Paris	Sobral2012 (http://www.ncbi.nlm.nih.gov/pubmed/22327344)	Christine Pourcel (christine.pourcel@i2bc.paris-saclay.fr)	3	8	1	12	3.5	9	5	5	2	1	3	1	2		X
paeru2#0654	166	RD_10185	France:Paris	Sobral2012 (http://www.ncbi.nlm.nih.gov/pubmed/22327344)	Christine Pourcel (christine.pourcel@i2bc.paris-saclay.fr)	3	8	1	12	3.5	9	5	5	2	1	3	1	2		X
paeru2#0655	167	RD_13849	France:Paris	Sobral2012 (http://www.ncbi.nlm.nih.gov/pubmed/22327344)	Christine Pourcel (christine.pourcel@i2bc.paris-saclay.fr)	3	8	1	12	3.5	9	5	5	2	1	3	1	2		X
paeru2#0656	168	RD_1238	France:Paris	Sobral2012 (http://www.ncbi.nlm.nih.gov/pubmed/22327344)	Christine Pourcel (christine.pourcel@i2bc.paris-saclay.fr)	2.5	8	1	11	6	9	9	0	3	1	3	3	3		X
paeru2#0657	169	RD_6616	France:Paris	Sobral2012 (http://www.ncbi.nlm.nih.gov/pubmed/22327344)	Christine Pourcel (christine.pourcel@i2bc.paris-saclay.fr)	2.5	8	1	11	6	9	9	0	3	1	3	3	3		X
paeru2#0658	170	RD_12463	France:Paris	Sobral2012 (http://www.ncbi.nlm.nih.gov/pubmed/22327344)	Christine Pourcel (christine.pourcel@i2bc.paris-saclay.fr)	2.5	8	1	11	6	9	9	0	3	1	3	3	3		X
paeru2#0659	171	RD_17784	France:Paris	Sobral2012 (http://www.ncbi.nlm.nih.gov/pubmed/22327344)	Christine Pourcel (christine.pourcel@i2bc.paris-saclay.fr)	2.5	8	1	11	6	9	9	0	3	1	3	3	3		X
paeru2#0660	172	RD_21788	France:Paris	Sobral2012 (http://www.ncbi.nlm.nih.gov/pubmed/22327344)	Christine Pourcel (christine.pourcel@i2bc.paris-saclay.fr)	2.5	8	1	11	6	9	9	0	3	1	3	3	3		X
paeru2#0661	173	RD_23766	France:Paris	Sobral2012 (http://www.ncbi.nlm.nih.gov/pubmed/22327344)	Christine Pourcel (christine.pourcel@i2bc.paris-saclay.fr)	2.5	8	1	11	6	9	9	0	3	1	3	3	2		X
paeru2#0662	174	RD_11021	France:Paris	Sobral2012 (http://www.ncbi.nlm.nih.gov/pubmed/22327344)	Christine Pourcel (christine.pourcel@i2bc.paris-saclay.fr)	2.5	8	1	12	3	5	5	4	6	1	2	1	2		X
paeru2#0663	175	RD_20599	France:Paris	Sobral2012 (http://www.ncbi.nlm.nih.gov/pubmed/22327344)	Christine Pourcel (christine.pourcel@i2bc.paris-saclay.fr)	2.5	8	4	12	2	8	3	5	2	2	2	2	2		X
paeru2#0664	176	RD_24302	France:Paris	Sobral2012 (http://www.ncbi.nlm.nih.gov/pubmed/22327344)	Christine Pourcel (christine.pourcel@i2bc.paris-saclay.fr)	2.5	8	4	12	2	8	3	5	2	2	2	2	2		X
paeru2#0666	177	RD_22823	France:Paris	Sobral2012 (http://www.ncbi.nlm.nih.gov/pubmed/22327344)	Christine Pourcel (christine.pourcel@i2bc.paris-saclay.fr)	2.5	8	4	12	8	9	2	2	4	2	4	3	3		X
paeru2#0667	178	RD_22824	France:Paris	Sobral2012 (http://www.ncbi.nlm.nih.gov/pubmed/22327344)	Christine Pourcel (christine.pourcel@i2bc.paris-saclay.fr)	2.5	8	4	12	8	9	2	2	4	2	4	3	3		X
paeru2#0668	179	RD_414	France:Paris	Sobral2012 (http://www.ncbi.nlm.nih.gov/pubmed/22327344)	Christine Pourcel (christine.pourcel@i2bc.paris-saclay.fr)	2.5	9	7	10	5	9	2	2	2	2	1	2	2		X
paeru2#0669	180	RD_415	France:Paris	Sobral2012 (http://www.ncbi.nlm.nih.gov/pubmed/22327344)	Christine Pourcel (christine.pourcel@i2bc.paris-saclay.fr)	2.5	9	4	10	5	9	2	2	2	2	1	2	2		X
paeru2#0670	181	RD_2943	France:Paris	Sobral2012 (http://www.ncbi.nlm.nih.gov/pubmed/22327344)	Christine Pourcel (christine.pourcel@i2bc.paris-saclay.fr)	2.5	9	4	10	5	9	2	2	2	2	1	2	2		X
paeru2#0671	182	RD_2944	France:Paris	Sobral2012 (http://www.ncbi.nlm.nih.gov/pubmed/22327344)	Christine Pourcel (christine.pourcel@i2bc.paris-saclay.fr)	2.5	9	7	10	5	9	2	2	2	2	1	2	2		X
paeru2#0672	183	RD_8020	France:Paris	Sobral2012 (http://www.ncbi.nlm.nih.gov/pubmed/22327344)	Christine Pourcel (christine.pourcel@i2bc.paris-saclay.fr)	2.5	9	7	10	5	9	2	2	2	2	1	2	2		X
paeru2#0673	184	RD_8021	France:Paris	Sobral2012 (http://www.ncbi.nlm.nih.gov/pubmed/22327344)	Christine Pourcel (christine.pourcel@i2bc.paris-saclay.fr)	2.5	9	4	10	5	9	2	2	2	2	1	2	2		X
paeru2#0674	185	RD_10951	France:Paris	Sobral2012 (http://www.ncbi.nlm.nih.gov/pubmed/22327344)	Christine Pourcel (christine.pourcel@i2bc.paris-saclay.fr)	2.5	9	7	10	5	9	2	2	2	2	1	2	2		X
paeru2#0675	186	RD_10952	France:Paris	Sobral2012 (http://www.ncbi.nlm.nih.gov/pubmed/22327344)	Christine Pourcel (christine.pourcel@i2bc.paris-saclay.fr)	2.5	9	4	10	5	9	2	2	2	2	1	2	2		X
paeru2#0676	187	RD_15129	France:Paris	Sobral2012 (http://www.ncbi.nlm.nih.gov/pubmed/22327344)	Christine Pourcel (christine.pourcel@i2bc.paris-saclay.fr)	2.5	9	7	10	5	9	2	2	2	2	1	2	2		X
paeru2#0677	188	RD_18325	France:Paris	Sobral2012 (http://www.ncbi.nlm.nih.gov/pubmed/22327344)	Christine Pourcel (christine.pourcel@i2bc.paris-saclay.fr)	2.5	9	4	10	5	9	2	2	2	2	1	2	2		X
paeru2#0678	189	RD_18326	France:Paris	Sobral2012 (http://www.ncbi.nlm.nih.gov/pubmed/22327344)	Christine Pourcel (christine.pourcel@i2bc.paris-saclay.fr)	2.5	9	7	10	5	9	2	2	2	2	1	2	2		X
paeru2#0679	190	RD_1296	France:Paris	Sobral2012 (http://www.ncbi.nlm.nih.gov/pubmed/22327344)	Christine Pourcel (christine.pourcel@i2bc.paris-saclay.fr)	1.5	8	6	9	2	11	7.5	5	6	2	4	1	3		X
paeru2#0680	191	RD_7311	France:Paris	Sobral2012 (http://www.ncbi.nlm.nih.gov/pubmed/22327344)	Christine Pourcel (christine.pourcel@i2bc.paris-saclay.fr)	1.5	8	6	9	2	11	7.5	5	6	2	4	1	3		X
paeru2#0681	192	RD_14463	France:Paris	Sobral2012 (http://www.ncbi.nlm.nih.gov/pubmed/22327344)	Christine Pourcel (christine.pourcel@i2bc.paris-saclay.fr)	1.5	8	6	9	2	11	7.5	5	6	2	4	1	3		X
paeru2#0682	193	RD_18549	France:Paris	Sobral2012 (http://www.ncbi.nlm.nih.gov/pubmed/22327344)	Christine Pourcel (christine.pourcel@i2bc.paris-saclay.fr)	1.5	8	6	9	2	11	7.5	5	6	2	4	1	3		X
paeru2#0683	194	RD_21105	France:Paris	Sobral2012 (http://www.ncbi.nlm.nih.gov/pubmed/22327344)	Christine Pourcel (christine.pourcel@i2bc.paris-saclay.fr)	1.5	8	6	9	2	11	7.5	5	6	2	4	1	3		X
paeru2#0684	195	RD_23604	France:Paris	Sobral2012 (http://www.ncbi.nlm.nih.gov/pubmed/22327344)	Christine Pourcel (christine.pourcel@i2bc.paris-saclay.fr)	1.5	8	6	9	2	11	7.5	5	6	2	4	1	3		X
paeru2#0685	196	RD_23605	France:Paris	Sobral2012 (http://www.ncbi.nlm.nih.gov/pubmed/22327344)	Christine Pourcel (christine.pourcel@i2bc.paris-saclay.fr)	1.5	8	6	9	2	11	7.5	5	6	2	4	1	3		X
paeru2#0686	197	RD_2467	France:Paris	Sobral2012 (http://www.ncbi.nlm.nih.gov/pubmed/22327344)	Christine Pourcel (christine.pourcel@i2bc.paris-saclay.fr)	2.5	9	5	11	2	11	4	5	5	2	4	3	4		X
paeru2#0687	198	RD_23118	France:Paris	Sobral2012 (http://www.ncbi.nlm.nih.gov/pubmed/22327344)	Christine Pourcel (christine.pourcel@i2bc.paris-saclay.fr)	2.5	9	5	11	2	11	4	5	5	2	4	3	4		X
paeru2#0688	199	RD_23119	France:Paris	Sobral2012 (http://www.ncbi.nlm.nih.gov/pubmed/22327344)	Christine Pourcel (christine.pourcel@i2bc.paris-saclay.fr)	2.5	8	1	11	2	6	4	4	1	1	2	3	2		X
paeru2#0689	200	RD_24912	France:Paris	Sobral2012 (http://www.ncbi.nlm.nih.gov/pubmed/22327344)	Christine Pourcel (christine.pourcel@i2bc.paris-saclay.fr)	2.5	9	5	11	2	11	4	5	5	2	4	3	4		X
paeru2#0690	201	RD_24913	France:Paris	Sobral2012 (http://www.ncbi.nlm.nih.gov/pubmed/22327344)	Christine Pourcel (christine.pourcel@i2bc.paris-saclay.fr)	2.5	8	1	11	2	6	4	4	1	1	2	3	2		X
paeru2#0691	202	RD_23261	France:Paris	Sobral2012 (http://www.ncbi.nlm.nih.gov/pubmed/22327344)	Christine Pourcel (christine.pourcel@i2bc.paris-saclay.fr)	2.5	8	3	10	3	6	5	2	5	2	4	3	2		X
paeru2#0692	203	RD_24799	France:Paris	Sobral2012 (http://www.ncbi.nlm.nih.gov/pubmed/22327344)	Christine Pourcel (christine.pourcel@i2bc.paris-saclay.fr)	2.5	8	3	10	3	6	5	2	5	2	4	3	2		X
paeru2#0693	204	RD_17159	France:Paris	Sobral2012 (http://www.ncbi.nlm.nih.gov/pubmed/22327344)	Christine Pourcel (christine.pourcel@i2bc.paris-saclay.fr)	2.5	8	4	11	6	9	7	5	1	2	3	3	2		X
paeru2#0694	205	RD_23901	France:Paris	Sobral2012 (http://www.ncbi.nlm.nih.gov/pubmed/22327344)	Christine Pourcel (christine.pourcel@i2bc.paris-saclay.fr)	2.5	8	4	11	6	9	7	5	1	2	3	3	2		X
paeru2#0695	206	RD_15552	France:Paris	Sobral2012 (http://www.ncbi.nlm.nih.gov/pubmed/22327344)	Christine Pourcel (christine.pourcel@i2bc.paris-saclay.fr)	3	8	1	12	3.5	9	5	5	2	1	3	1	2		X
paeru2#0696	207	RD_22702	France:Paris	Sobral2012 (http://www.ncbi.nlm.nih.gov/pubmed/22327344)	Christine Pourcel (christine.pourcel@i2bc.paris-saclay.fr)	1.5	8	6	9	2	11	7.5	5	6	2	4	1	3		X
paeru2#0697	208	RD_24179	France:Paris	Sobral2012 (http://www.ncbi.nlm.nih.gov/pubmed/22327344)	Christine Pourcel (christine.pourcel@i2bc.paris-saclay.fr)	1.5	8	6	9	2	11	7.5	5	6	2	4	1	3		X
paeru2#0698	209	RD_24800	France:Paris	Sobral2012 (http://www.ncbi.nlm.nih.gov/pubmed/22327344)	Christine Pourcel (christine.pourcel@i2bc.paris-saclay.fr)	1.5	8	6	9	2	11	7.5	5	6	2	4	1	3		X
paeru2#0699	210	RD_15710-1	France:Paris	Sobral2012 (http://www.ncbi.nlm.nih.gov/pubmed/22327344)	Christine Pourcel (christine.pourcel@i2bc.paris-saclay.fr)	2	9	1	11	4	9	5	0	4	2	4	1	3		X
paeru2#0700	211	RD_15710-2	France:Paris	Sobral2012 (http://www.ncbi.nlm.nih.gov/pubmed/22327344)	Christine Pourcel (christine.pourcel@i2bc.paris-saclay.fr)	2	9	1	11	4	9	5	0	4	2	4	1	3		X
paeru2#0701	212	RD_22821	France:Paris	Sobral2012 (http://www.ncbi.nlm.nih.gov/pubmed/22327344)	Christine Pourcel (christine.pourcel@i2bc.paris-saclay.fr)	2.5	8	1	11	6	9	9	0	3	1	3	3	3		X
paeru2#0702	213	RD_23192	France:Paris	Sobral2012 (http://www.ncbi.nlm.nih.gov/pubmed/22327344)	Christine Pourcel (christine.pourcel@i2bc.paris-saclay.fr)	2.5	8	1	11	6	9	9	0	3	1	3	3	3		X
paeru2#0703	214	RD_24779	France:Paris	Sobral2012 (http://www.ncbi.nlm.nih.gov/pubmed/22327344)	Christine Pourcel (christine.pourcel@i2bc.paris-saclay.fr)	2.5	8	3	8.5	8	6	4.5	2	1	2	1	1	1.5		X
paeru2#0704	215	RD_24780	France:Paris	Sobral2012 (http://www.ncbi.nlm.nih.gov/pubmed/22327344)	Christine Pourcel (christine.pourcel@i2bc.paris-saclay.fr)	2.5	8	1	11	6	9	9	0	3	1	3	3	3		X
paeru2#0705	216	RD_24301	France:Paris	Sobral2012 (http://www.ncbi.nlm.nih.gov/pubmed/22327344)	Christine Pourcel (christine.pourcel@i2bc.paris-saclay.fr)	2.5	8	4	12	2	8	3	5	2	2	2	2	0		X
paeru2#0706	217	RD_22933	France:Paris	Sobral2012 (http://www.ncbi.nlm.nih.gov/pubmed/22327344)	Christine Pourcel (christine.pourcel@i2bc.paris-saclay.fr)	2.5	8	4	12	2	8	3	5	2	2	2	2	2		X
paeru2#0707	218	RD_23269	France:Paris	Sobral2012 (http://www.ncbi.nlm.nih.gov/pubmed/22327344)	Christine Pourcel (christine.pourcel@i2bc.paris-saclay.fr)	2.5	8	4	12	2	8	3	5	2	2	2	2	2		X
paeru2#0708	219	RD_23270	France:Paris	Sobral2012 (http://www.ncbi.nlm.nih.gov/pubmed/22327344)	Christine Pourcel (christine.pourcel@i2bc.paris-saclay.fr)	2.5	8	4	12	2	8	3	5	2	2	2	2	2		X
paeru2#0709	220	RD_23271	France:Paris	Sobral2012 (http://www.ncbi.nlm.nih.gov/pubmed/22327344)	Christine Pourcel (christine.pourcel@i2bc.paris-saclay.fr)	2.5	8	4	12	2	8	3	5	2	2	2	2	2		X
paeru2#0710	221	RD_23291	France:Paris	Sobral2012 (http://www.ncbi.nlm.nih.gov/pubmed/22327344)	Christine Pourcel (christine.pourcel@i2bc.paris-saclay.fr)	2.5	8	4	12	2	8	3	5	2	2	2	2	2		X
paeru2#0711	222	RD_24086	France:Paris	Sobral2012 (http://www.ncbi.nlm.nih.gov/pubmed/22327344)	Christine Pourcel (christine.pourcel@i2bc.paris-saclay.fr)	2.5	8	4	12	2	8	3	5	2	2	2	2	2		X
paeru2#0712	223	RD_24724	France:Paris	Sobral2012 (http://www.ncbi.nlm.nih.gov/pubmed/22327344)	Christine Pourcel (christine.pourcel@i2bc.paris-saclay.fr)	2.5	8	4	12	2	8	3	5	2	2	2	2	2		X
paeru2#0713	224	RD_24725	France:Paris	Sobral2012 (http://www.ncbi.nlm.nih.gov/pubmed/22327344)	Christine Pourcel (christine.pourcel@i2bc.paris-saclay.fr)	2.5	8	4	12	2	8	3	5	2	2	2	2	2		X
paeru2#0714	225	RD_24980	France:Paris	Sobral2012 (http://www.ncbi.nlm.nih.gov/pubmed/22327344)	Christine Pourcel (christine.pourcel@i2bc.paris-saclay.fr)	2.5	8	4	12	2	8	3	5	2	2	2	2	2		X
paeru2#0715	226	RD_24981	France:Paris	Sobral2012 (http://www.ncbi.nlm.nih.gov/pubmed/22327344)	Christine Pourcel (christine.pourcel@i2bc.paris-saclay.fr)	2.5	8	4	12	2	8	3	5	2	2	2	2	2		X
paeru2#0716	227	RD_13371	France:Paris	Sobral2012 (http://www.ncbi.nlm.nih.gov/pubmed/22327344)	Christine Pourcel (christine.pourcel@i2bc.paris-saclay.fr)	2.5	9	7	10	5	9	2	2	2	2	1	2	2		X
paeru2#0717	228	RD_13380	France:Paris	Sobral2012 (http://www.ncbi.nlm.nih.gov/pubmed/22327344)	Christine Pourcel (christine.pourcel@i2bc.paris-saclay.fr)	2.5	9	4	10	5	9	2	2	2	2	1	2	2		X
paeru2#0718	229	RD_15136	France:Paris	Sobral2012 (http://www.ncbi.nlm.nih.gov/pubmed/22327344)	Christine Pourcel (christine.pourcel@i2bc.paris-saclay.fr)	2.5	9	4	10	5	9	2	2	2	2	1	2	2		X
paeru2#0955	230	TR_S0702300	France:Paris	Pourcel2011 (http://www.em-consulte.com/revue/RFL/41/435/table-des-matieres/)	Christine Pourcel (christine.pourcel@i2bc.paris-saclay.fr)	2.5	8	4	10	3	5	5	5	1	2	4	1	3	X	X	X
paeru2#0956	231	TR_S0702231	France:Paris	Pourcel2011 (http://www.em-consulte.com/revue/RFL/41/435/table-des-matieres/)	Christine Pourcel (christine.pourcel@i2bc.paris-saclay.fr)	2.5	8	1	11	3	8	5	3	2	3	3	3	6		X
paeru2#0957	232	TR_S0701896	France:Paris	Pourcel2011 (http://www.em-consulte.com/revue/RFL/41/435/table-des-matieres/)	Christine Pourcel (christine.pourcel@i2bc.paris-saclay.fr)	2.5	8	1	12	3.5	9	3	5	0	2	1	1	0		X
paeru2#0958	233	TR_S0701823	France:Paris	Pourcel2011 (http://www.em-consulte.com/revue/RFL/41/435/table-des-matieres/)	Christine Pourcel (christine.pourcel@i2bc.paris-saclay.fr)	2.5	8	4	12	6	6	4	0	2	2	4	4	2		X
paeru2#0959	234	TR_S0702140	France:Paris	Pourcel2011 (http://www.em-consulte.com/revue/RFL/41/435/table-des-matieres/)	Christine Pourcel (christine.pourcel@i2bc.paris-saclay.fr)	3	8	4	13	3	8	4	5	2	1	4	3	3		X
paeru2#0960	235	TR_S0701869	France:Paris	Pourcel2011 (http://www.em-consulte.com/revue/RFL/41/435/table-des-matieres/)	Christine Pourcel (christine.pourcel@i2bc.paris-saclay.fr)	2.5	8	3	13	6	9	7	4	2	2	3	4	2		X
paeru2#0961	236	TR_S0702039	France:Paris	Pourcel2011 (http://www.em-consulte.com/revue/RFL/41/435/table-des-matieres/)	Christine Pourcel (christine.pourcel@i2bc.paris-saclay.fr)	2.5	9	1	11	2	9	5	6	6	2	2	4	3		X
paeru2#0962	237	TR_S0701801	France:Paris	Pourcel2011 (http://www.em-consulte.com/revue/RFL/41/435/table-des-matieres/)	Christine Pourcel (christine.pourcel@i2bc.paris-saclay.fr)	2.5	8	4	12	6	6	4	0	2	2	4	4	2		X
paeru2#0963	238	TR_S0702139	France:Paris	Pourcel2011 (http://www.em-consulte.com/revue/RFL/41/435/table-des-matieres/)	Christine Pourcel (christine.pourcel@i2bc.paris-saclay.fr)	3	8	4	13	3	8	4	5	2	1	4	3	3		X
paeru2#0964	239	TR_S0701950	France:Paris	Pourcel2011 (http://www.em-consulte.com/revue/RFL/41/435/table-des-matieres/)	Christine Pourcel (christine.pourcel@i2bc.paris-saclay.fr)	2.5	8	4	12	5	9	1	5	4	1	2	2	5		X
paeru2#0965	240	TR_S0703316	France:Paris	Pourcel2011 (http://www.em-consulte.com/revue/RFL/41/435/table-des-matieres/)	Christine Pourcel (christine.pourcel@i2bc.paris-saclay.fr)	2.5	8	1	11	8	9	5	0	4	3	5	2	2		X
paeru2#0966	241	TR_S0703317	France:Paris	Pourcel2011 (http://www.em-consulte.com/revue/RFL/41/435/table-des-matieres/)	Christine Pourcel (christine.pourcel@i2bc.paris-saclay.fr)	2.5	8	1	11	8	9	5	0	4	3	5	2	2		X
paeru2#0967	242	TR_S0703367	France:Paris	Pourcel2011 (http://www.em-consulte.com/revue/RFL/41/435/table-des-matieres/)	Christine Pourcel (christine.pourcel@i2bc.paris-saclay.fr)	2.5	8	1	11	8	9	5	0	4	3	5	2	2		X
paeru2#0968	243	TR_S0702759	France:Paris	Pourcel2011 (http://www.em-consulte.com/revue/RFL/41/435/table-des-matieres/)	Christine Pourcel (christine.pourcel@i2bc.paris-saclay.fr)	3	8	4	13	3	8	4	5	2	1	4	3	3		X
paeru2#0969	244	TR_S0703448	France:Paris	Pourcel2011 (http://www.em-consulte.com/revue/RFL/41/435/table-des-matieres/)	Christine Pourcel (christine.pourcel@i2bc.paris-saclay.fr)	3	8	4	13	3	8	4	5	2	1	4	3	3		X
paeru2#0970	245	TR_S0702758	France:Paris	Pourcel2011 (http://www.em-consulte.com/revue/RFL/41/435/table-des-matieres/)	Christine Pourcel (christine.pourcel@i2bc.paris-saclay.fr)	3	8	4	13	3	8	4	5	2	1	4	3	3		X
paeru2#0971	246	TR_S0703449	France:Paris	Pourcel2011 (http://www.em-consulte.com/revue/RFL/41/435/table-des-matieres/)	Christine Pourcel (christine.pourcel@i2bc.paris-saclay.fr)	2.5	8	4	13	3	5	5	5	1	2	4	1	3		X
paeru2#0972	247	TR_S0702698	France:Paris	Pourcel2011 (http://www.em-consulte.com/revue/RFL/41/435/table-des-matieres/)	Christine Pourcel (christine.pourcel@i2bc.paris-saclay.fr)	3	8	4	13	3	8	4	5	2	1	4	3	3		X
paeru2#0973	248	TR_S0703292	France:Paris	Pourcel2011 (http://www.em-consulte.com/revue/RFL/41/435/table-des-matieres/)	Christine Pourcel (christine.pourcel@i2bc.paris-saclay.fr)	2.5	8	4	10	3	5	5	5	1	2	4	1	3		X
paeru2#0974	249	TR_S0800077	France:Paris	Pourcel2011 (http://www.em-consulte.com/revue/RFL/41/435/table-des-matieres/)	Christine Pourcel (christine.pourcel@i2bc.paris-saclay.fr)	2.5	8	4	12	5	9	1	5	4	1	2	2	5		X
paeru2#0975	250	TR_S0703618	France:Paris	Pourcel2011 (http://www.em-consulte.com/revue/RFL/41/435/table-des-matieres/)	Christine Pourcel (christine.pourcel@i2bc.paris-saclay.fr)	2.5	8	1	12	3	5	5	4	6	1	2	1	4		X
paeru2#1005	251	RO1	Roumanie	Larché2012 (http://www.ncbi.nlm.nih.gov/pubmed/22985882)	Christine Pourcel (christine.pourcel@i2bc.paris-saclay.fr)	3	9	1	13	4	3	6	4	0.5	1	5	1	4			X
paeru2#1006	252	RO2	Roumanie	Larché2012 (http://www.ncbi.nlm.nih.gov/pubmed/22985882)	Christine Pourcel (christine.pourcel@i2bc.paris-saclay.fr)	3	9	1	13	4	0	6	4	0.5	1	5	1	4			X
paeru2#1007	253	RO3	Roumanie	Larché2012 (http://www.ncbi.nlm.nih.gov/pubmed/22985882)	Christine Pourcel (christine.pourcel@i2bc.paris-saclay.fr)	3	9	1	13	4	0	6	4	0.5	1	5	1	4			X
paeru2#1008	254	RO4	Roumanie	Larché2012 (http://www.ncbi.nlm.nih.gov/pubmed/22985882)	Christine Pourcel (christine.pourcel@i2bc.paris-saclay.fr)	3	9	1	13	4	0	6	4	0.5	1	5	1	4			X
paeru2#1009	255	RO5	Roumanie	Larché2012 (http://www.ncbi.nlm.nih.gov/pubmed/22985882)	Christine Pourcel (christine.pourcel@i2bc.paris-saclay.fr)	3	9	1	13	4	0	6	4	0.5	1	5	1	4			X
paeru2#1010	256	RO6	Roumanie	Larché2012 (http://www.ncbi.nlm.nih.gov/pubmed/22985882)	Christine Pourcel (christine.pourcel@i2bc.paris-saclay.fr)	3	9	1	13	4	0	6	4	0.5	1	5	1	4			X
paeru2#1011	257	RO7	Roumanie	Larché2012 (http://www.ncbi.nlm.nih.gov/pubmed/22985882)	Christine Pourcel (christine.pourcel@i2bc.paris-saclay.fr)	3	9	1	13	4	0	6	4	0.5	1	5	1	4			X
paeru2#1012	258	RO8	Roumanie	Larché2012 (http://www.ncbi.nlm.nih.gov/pubmed/22985882)	Christine Pourcel (christine.pourcel@i2bc.paris-saclay.fr)	3	9	1	13	4	0	6	4	0.5	1	5	1	4			X
paeru2#1013	259	RO9	Roumanie	Larché2012 (http://www.ncbi.nlm.nih.gov/pubmed/22985882)	Christine Pourcel (christine.pourcel@i2bc.paris-saclay.fr)	3	9	1	13	4	0	6	4	0.5	1	5	1	4			X
paeru2#1014	260	RO10	Roumanie	Larché2012 (http://www.ncbi.nlm.nih.gov/pubmed/22985882)	Christine Pourcel (christine.pourcel@i2bc.paris-saclay.fr)	2.5	8	4	11	4	8	3.5	5	6	1	4	3	2			X
paeru2#1015	261	RO11	Roumanie	Larché2012 (http://www.ncbi.nlm.nih.gov/pubmed/22985882)	Christine Pourcel (christine.pourcel@i2bc.paris-saclay.fr)	3	9	1	13	4	0	6	4	0.5	1	5	1	4			X
paeru2#1016	262	RO12	Roumanie	Larché2012 (http://www.ncbi.nlm.nih.gov/pubmed/22985882)	Christine Pourcel (christine.pourcel@i2bc.paris-saclay.fr)	2.5	8	3.5	11	7	6	1	5	4	1	3	1	4			X
paeru2#1017	263	RO13	Roumanie	Larché2012 (http://www.ncbi.nlm.nih.gov/pubmed/22985882)	Christine Pourcel (christine.pourcel@i2bc.paris-saclay.fr)	2.5	8	4	11	4	9	4.5	3	2	2	2	2	2			X
paeru2#1018	264	RO14	Roumanie	Larché2012 (http://www.ncbi.nlm.nih.gov/pubmed/22985882)	Christine Pourcel (christine.pourcel@i2bc.paris-saclay.fr)	4	9	1	10	7	4	4	4	2	2	5	1	3			X
paeru2#1019	265	RO15	Roumanie	Larché2012 (http://www.ncbi.nlm.nih.gov/pubmed/22985882)	Christine Pourcel (christine.pourcel@i2bc.paris-saclay.fr)	3	9	1	13	4	0	6	4	0.5	1	5	1	4			X
paeru2#1020	266	RO16	Roumanie	Larché2012 (http://www.ncbi.nlm.nih.gov/pubmed/22985882)	Christine Pourcel (christine.pourcel@i2bc.paris-saclay.fr)	3	9	1	13	4	0	6	4	0.5	1	5	1	4			X
paeru2#1021	267	RO17	Roumanie	Larché2012 (http://www.ncbi.nlm.nih.gov/pubmed/22985882)	Christine Pourcel (christine.pourcel@i2bc.paris-saclay.fr)	3	9	1	13	4	3	6	4	0.5	1	5	1	4			X
paeru2#1022	268	RO18	Roumanie	Larché2012 (http://www.ncbi.nlm.nih.gov/pubmed/22985882)	Christine Pourcel (christine.pourcel@i2bc.paris-saclay.fr)	4	9	1	10	6	4	4	4	2	2	5	1	3			X
paeru2#1023	269	05_137	Hungary:Budapest	Larché2012 (http://www.ncbi.nlm.nih.gov/pubmed/22985882)	Christine Pourcel (christine.pourcel@i2bc.paris-saclay.fr)	2.5	9	3	11	7	5	3	4	4	1	1	4	3
paeru2#1024	270	05_280	Serbia:Belgrade	Larché2012 (http://www.ncbi.nlm.nih.gov/pubmed/22985882)	Christine Pourcel (christine.pourcel@i2bc.paris-saclay.fr)	2.5	8	4	12	4	9	4.5	3	2	2	2	2	2			X
paeru2#1025	271	05_197 (MB197)	Hungary:Mosonmagyar	Larché2012 (http://www.ncbi.nlm.nih.gov/pubmed/22985882)	Christine Pourcel (christine.pourcel@i2bc.paris-saclay.fr)	3	9	1	13	7	3	6	4	0.5	1	5	1	4			X
paeru2#1026	272	07_10	Hungary:Szolnok	Larché2012 (http://www.ncbi.nlm.nih.gov/pubmed/22985882)	Christine Pourcel (christine.pourcel@i2bc.paris-saclay.fr)	2.5	8	6	10	4	6	4.5	2	4	2	2	2	2			X
paeru2#1027	273	T2	Hungary	Larché2012 (http://www.ncbi.nlm.nih.gov/pubmed/22985882)	Christine Pourcel (christine.pourcel@i2bc.paris-saclay.fr)	2.5	9	1	8.5	6	9	4	6	4	2	2	2	3
paeru2#1028	274	06_159	Hungary:Székesfehérvàr	Larché2012 (http://www.ncbi.nlm.nih.gov/pubmed/22985882)	Christine Pourcel (christine.pourcel@i2bc.paris-saclay.fr)	2.5	8	4	10	4	5	5	5	1	2	4	1	3			X
paeru2#1029	275	05_345	Hungary:Budapest	Larché2012 (http://www.ncbi.nlm.nih.gov/pubmed/22985882)	Christine Pourcel (christine.pourcel@i2bc.paris-saclay.fr)	2.5	8	4	10	4	5	5	5	1	2	4	1	3			X
paeru2#1030	276	T8	Hungary	Larché2012 (http://www.ncbi.nlm.nih.gov/pubmed/22985882)	Christine Pourcel (christine.pourcel@i2bc.paris-saclay.fr)	2.5	9	2	13	4	8	5	3	2.5	1	1	4	2
paeru2#1031	277	02_77	Hungary:Szolnok	Larché2012 (http://www.ncbi.nlm.nih.gov/pubmed/22985882)	Christine Pourcel (christine.pourcel@i2bc.paris-saclay.fr)	3	9	1	13	7	3	6	4	0.5	1	5	1	4			X
paeru2#1032	278	PA555	Hungary:Pécs	Larché2012 (http://www.ncbi.nlm.nih.gov/pubmed/22985882)	Christine Pourcel (christine.pourcel@i2bc.paris-saclay.fr)	2.5	8	0	11	4	9	4.5	3	2	2	2	2	2			X
paeru2#1033	279	PA396	Hungary:Budapest	Larché2012 (http://www.ncbi.nlm.nih.gov/pubmed/22985882)	Christine Pourcel (christine.pourcel@i2bc.paris-saclay.fr)	2.5	8	4	11	4	9	4.5	3	2	2	2	2	2			X
paeru2#1034	280	06_24	Hungary:Budapest	Larché2012 (http://www.ncbi.nlm.nih.gov/pubmed/22985882)	Christine Pourcel (christine.pourcel@i2bc.paris-saclay.fr)	2	9	1	12	3	4	1	5	2	1	5	2	4
paeru2#1035	281	06_9	Hungary:Veszprém	Larché2012 (http://www.ncbi.nlm.nih.gov/pubmed/22985882)	Christine Pourcel (christine.pourcel@i2bc.paris-saclay.fr)	6	9	1	10	6	7	1.5	2.5	1	2	3	1	2
paeru2#1036	282	02_238	Hungary:Tatabànya	Larché2012 (http://www.ncbi.nlm.nih.gov/pubmed/22985882)	Christine Pourcel (christine.pourcel@i2bc.paris-saclay.fr)	2.5	8	0	12	3	11	1	0	4	1	2	0.5	3
paeru2#1038	283	04_283	Hungary:Gyula	Larché2012 (http://www.ncbi.nlm.nih.gov/pubmed/22985882)	Christine Pourcel (christine.pourcel@i2bc.paris-saclay.fr)	3	8	0	12	6	11	3.5	0	2	2	3	3	5
paeru2#1039	284	04_106	Hungary:Székesfehérvàr	Larché2012 (http://www.ncbi.nlm.nih.gov/pubmed/22985882)	Christine Pourcel (christine.pourcel@i2bc.paris-saclay.fr)	2.5	8	6	10	4	6	4.5	2	4	2	2	2	2
paeru2#1040	285	04_5	Hungary:Budapest	Larché2012 (http://www.ncbi.nlm.nih.gov/pubmed/22985882)	Christine Pourcel (christine.pourcel@i2bc.paris-saclay.fr)	2.5	8	4	12	3	8	4.5	3	1	2	1	1	2
paeru2#1041	286	03_147	Hungary:Budapest	Larché2012 (http://www.ncbi.nlm.nih.gov/pubmed/22985882)	Christine Pourcel (christine.pourcel@i2bc.paris-saclay.fr)	2.5	8	4	10	4	5	5	5	1	2	4	1	3			X
paeru2#1042	287	04_196	Hungary:Tatabànya	Larché2012 (http://www.ncbi.nlm.nih.gov/pubmed/22985882)	Christine Pourcel (christine.pourcel@i2bc.paris-saclay.fr)	2.5	8	6	10	4	6	4	2	4	2	2	2	2
paeru2#1059	288	Ko_05-530	Korea	Larché2012 (http://www.ncbi.nlm.nih.gov/pubmed/22985882)	Christine Pourcel (christine.pourcel@i2bc.paris-saclay.fr)	0.5	8	4	12	7	9	2	6	5	1	4	0	5			X
paeru2#1060	289	Ko_05-394	Korea	Larché2012 (http://www.ncbi.nlm.nih.gov/pubmed/22985882)	Christine Pourcel (christine.pourcel@i2bc.paris-saclay.fr)	3	9	0.5	13	4	9	6	6	0.5	1	5	1	4			X
paeru2#1061	290	Ko_06-236	Korea	Larché2012 (http://www.ncbi.nlm.nih.gov/pubmed/22985882)	Christine Pourcel (christine.pourcel@i2bc.paris-saclay.fr)	3	9	0.5	13	4	9	6	4	0.5	1	5	1	4			X
paeru2#1062	291	Ko_06-269	Korea	Larché2012 (http://www.ncbi.nlm.nih.gov/pubmed/22985882)	Christine Pourcel (christine.pourcel@i2bc.paris-saclay.fr)	3	9	0.5	13	4	9	6	4	0.5	1	5	1	4			X
paeru2#1063	292	Ko_06-238	Korea	Larché2012 (http://www.ncbi.nlm.nih.gov/pubmed/22985882)	Christine Pourcel (christine.pourcel@i2bc.paris-saclay.fr)	3	9	0.5	13	4	9	6	0	0.5	1	5	1	4			X
paeru2#1064	293	Ko_06-214	Korea	Larché2012 (http://www.ncbi.nlm.nih.gov/pubmed/22985882)	Christine Pourcel (christine.pourcel@i2bc.paris-saclay.fr)	4	8	1	12	6	9	5	5	2	1	4	0	4			X
paeru2#1065	294	Ko_06-320	Korea	Larché2012 (http://www.ncbi.nlm.nih.gov/pubmed/22985882)	Christine Pourcel (christine.pourcel@i2bc.paris-saclay.fr)	4	8	1	12	6	9	5	5	2	1	4	0	4			X
paeru2#1066	295	Ko_06-120	Korea	Larché2012 (http://www.ncbi.nlm.nih.gov/pubmed/22985882)	Christine Pourcel (christine.pourcel@i2bc.paris-saclay.fr)	2.5	8	4	11	4	9	4.5	3	2	2	2	2	2	X	X	X
paeru2#1068	296	Ko_06-79	Korea	Larché2012 (http://www.ncbi.nlm.nih.gov/pubmed/22985882)	Christine Pourcel (christine.pourcel@i2bc.paris-saclay.fr)	4	8	1	12	6	9	5	5	2	1	4	0	4			X
paeru2#1069	297	Ko_05-421	Korea	Larché2012 (http://www.ncbi.nlm.nih.gov/pubmed/22985882)	Christine Pourcel (christine.pourcel@i2bc.paris-saclay.fr)	3	9	0.5	13	4	9	6	4	0.5	1	5	1	4			X
paeru2#1071	298	Ko_05-29	Korea	Larché2012 (http://www.ncbi.nlm.nih.gov/pubmed/22985882)	Christine Pourcel (christine.pourcel@i2bc.paris-saclay.fr)	6	9	0.5	10	3	9	5	4	2	1	6	2	4			X
paeru2#1072	299	Ko_06-335	Korea	Larché2012 (http://www.ncbi.nlm.nih.gov/pubmed/22985882)	Christine Pourcel (christine.pourcel@i2bc.paris-saclay.fr)	2.5	8	4	11	4	11	2	5	1	3	3	3	6	X	X	X
paeru2#1073	300	Ko_05-238	Korea	Larché2012 (http://www.ncbi.nlm.nih.gov/pubmed/22985882)	Christine Pourcel (christine.pourcel@i2bc.paris-saclay.fr)	0.5	8	4	12	7	9	2	6	5	1	4	0	5			X
paeru2#1074	301	Ko_06-270	Korea	Larché2012 (http://www.ncbi.nlm.nih.gov/pubmed/22985882)	Christine Pourcel (christine.pourcel@i2bc.paris-saclay.fr)	4	8	1	12	6	9	5	5	2	1	4	0	4	X	X	X
paeru2#1076	302	Ko_06-251	Korea	Larché2012 (http://www.ncbi.nlm.nih.gov/pubmed/22985882)	Christine Pourcel (christine.pourcel@i2bc.paris-saclay.fr)	3	9	0.5	13	4	9	6	6	0.5	1	5	1	4			X
paeru2#1077	303	Ko_05-262	Korea	Larché2012 (http://www.ncbi.nlm.nih.gov/pubmed/22985882)	Christine Pourcel (christine.pourcel@i2bc.paris-saclay.fr)	2.5	8	2	12	6	9	5	2	4	2	3	3	4	X	X	X
paeru2#1078	304	Ko_06-130	Korea	Larché2012 (http://www.ncbi.nlm.nih.gov/pubmed/22985882)	Christine Pourcel (christine.pourcel@i2bc.paris-saclay.fr)	3	9	0.5	13	4	9	6	6	0.5	1	5	1	4			X
paeru2#1079	305	Ko_06-144	Korea	Larché2012 (http://www.ncbi.nlm.nih.gov/pubmed/22985882)	Christine Pourcel (christine.pourcel@i2bc.paris-saclay.fr)	3	9	0.5	13	4	9	6	4	0.5	1	5	1	0			X
paeru2#1080	306	Ko_06-34	Korea	Larché2012 (http://www.ncbi.nlm.nih.gov/pubmed/22985882)	Christine Pourcel (christine.pourcel@i2bc.paris-saclay.fr)	3	9	0.5	13	4	9	6	6	0.5	1	5	1	4			X
paeru2#1081	307	Ko_06-117	Korea	Larché2012 (http://www.ncbi.nlm.nih.gov/pubmed/22985882)	Christine Pourcel (christine.pourcel@i2bc.paris-saclay.fr)	3	9	0.5	13	4	9	6	6	0.5	1	5	1	4			X
paeru2#1082	308	Ko_05-324	Korea	Larché2012 (http://www.ncbi.nlm.nih.gov/pubmed/22985882)	Christine Pourcel (christine.pourcel@i2bc.paris-saclay.fr)	3	9	0.5	13	4	9	6	6	0.5	1	5	1	4			X
paeru2#1083	309	Ko_05-280	Korea	Larché2012 (http://www.ncbi.nlm.nih.gov/pubmed/22985882)	Christine Pourcel (christine.pourcel@i2bc.paris-saclay.fr)	4	9	2	12	3	12	5	3	2	1	2	2	2			X
paeru2#1084	310	Ko_06-47	Korea	Larché2012 (http://www.ncbi.nlm.nih.gov/pubmed/22985882)	Christine Pourcel (christine.pourcel@i2bc.paris-saclay.fr)	3	9	0.5	13	4	9	6	0	0.5	1	5	1	4			X
paeru2#1085	311	Ko_06-105	Korea	Larché2012 (http://www.ncbi.nlm.nih.gov/pubmed/22985882)	Christine Pourcel (christine.pourcel@i2bc.paris-saclay.fr)	3	9	0.5	13	4	9	6	4	0.5	1	5	1	4			X
paeru2#1089	312	Ko_05-168	Korea	Larché2012 (http://www.ncbi.nlm.nih.gov/pubmed/22985882)	Christine Pourcel (christine.pourcel@i2bc.paris-saclay.fr)	3	9	0.5	13	4	9	6	6	0.5	1	5	1	4			X
paeru2#1090	313	Ko_05-474	Korea	Larché2012 (http://www.ncbi.nlm.nih.gov/pubmed/22985882)	Christine Pourcel (christine.pourcel@i2bc.paris-saclay.fr)	4	9	2	12	3	12	5	3	2	1	2	2	2			X
paeru2#1091	314	Ko_05-184	Korea	Larché2012 (http://www.ncbi.nlm.nih.gov/pubmed/22985882)	Christine Pourcel (christine.pourcel@i2bc.paris-saclay.fr)	4	9	2	12	3	12	5	3	2	1	2	2	2			X
paeru2#1092	315	Ko_05-218	Korea	Larché2012 (http://www.ncbi.nlm.nih.gov/pubmed/22985882)	Christine Pourcel (christine.pourcel@i2bc.paris-saclay.fr)	3	9	0.5	13	4	9	6	4	0.5	1	5	1	4			X
paeru2#1093	316	Ko_05-181	Korea	Larché2012 (http://www.ncbi.nlm.nih.gov/pubmed/22985882)	Christine Pourcel (christine.pourcel@i2bc.paris-saclay.fr)	2.5	8	3	10	3	6	5	4	1	3	2	2	2	X	X	X
paeru2#1095	317	Ko_05-156	Korea	Larché2012 (http://www.ncbi.nlm.nih.gov/pubmed/22985882)	Christine Pourcel (christine.pourcel@i2bc.paris-saclay.fr)	2.5	8	5	11	5	6	5	2	1	2	2	0	2			X
paeru2#1096	318	Ko_05p1777	Korea	Larché2012 (http://www.ncbi.nlm.nih.gov/pubmed/22985882)	Christine Pourcel (christine.pourcel@i2bc.paris-saclay.fr)	3	9	0.5	13	4	9	6	4	0.5	1	5	1	4			X
paeru2#1097	319	Ko_05p1580	Korea	Larché2012 (http://www.ncbi.nlm.nih.gov/pubmed/22985882)	Christine Pourcel (christine.pourcel@i2bc.paris-saclay.fr)	3	9	0.5	13	4	9	6	6	0.5	1	5	1	4			X
paeru2#1099	320	Ko_05p0146	Korea	Larché2012 (http://www.ncbi.nlm.nih.gov/pubmed/22985882)	Christine Pourcel (christine.pourcel@i2bc.paris-saclay.fr)	3	9	0.5	13	4	9	6	6	0.5	1	5	1	4			X
paeru2#1100	321	Ko_05p2308	Korea	Larché2012 (http://www.ncbi.nlm.nih.gov/pubmed/22985882)	Christine Pourcel (christine.pourcel@i2bc.paris-saclay.fr)	3	9	0.5	13	4	9	6	4	0.5	1	5	1	4			X
paeru2#1101	322	Ko_05p1239	Korea	Larché2012 (http://www.ncbi.nlm.nih.gov/pubmed/22985882)	Christine Pourcel (christine.pourcel@i2bc.paris-saclay.fr)	3	9	0.5	13	4	9	6	4	0.5	1	5	1	4			X
paeru2#1103	323	Ko_p433	Korea	Larché2012 (http://www.ncbi.nlm.nih.gov/pubmed/22985882)	Christine Pourcel (christine.pourcel@i2bc.paris-saclay.fr)	3	9	0.5	13	4	9	6	6	0.5	1	5	1	4			X
paeru2#1104	324	Ko_p386	Korea	Larché2012 (http://www.ncbi.nlm.nih.gov/pubmed/22985882)	Christine Pourcel (christine.pourcel@i2bc.paris-saclay.fr)	3	9	0.5	13	4	9	6	4	0	1	5	1	4			X
paeru2#1105	325	Ko_p294	Korea	Larché2012 (http://www.ncbi.nlm.nih.gov/pubmed/22985882)	Christine Pourcel (christine.pourcel@i2bc.paris-saclay.fr)	3	9	0.5	13	4	9	6	4	0	1	5	1	4			X
paeru2#1106	326	Ko_05p738	Korea	Larché2012 (http://www.ncbi.nlm.nih.gov/pubmed/22985882)	Christine Pourcel (christine.pourcel@i2bc.paris-saclay.fr)	3	9	0.5	13	4	9	6	4	0.5	1	5	1	4			X
paeru2#1107	327	Ko_p285	Korea	Larché2012 (http://www.ncbi.nlm.nih.gov/pubmed/22985882)	Christine Pourcel (christine.pourcel@i2bc.paris-saclay.fr)	3	9	0.5	13	4	9	6	4	0	1	5	1	4			X
paeru2#1214	328	RD_22934	France:Paris	Sobral2012 (http://www.ncbi.nlm.nih.gov/pubmed/22327344)	Christine Pourcel (christine.pourcel@i2bc.paris-saclay.fr)	2.5	8	0	11	2	6	4	4	1	1	2	3	2
paeru2#1215	329	RD_12738	France:Paris	Sobral2012 (http://www.ncbi.nlm.nih.gov/pubmed/22327344)	Christine Pourcel (christine.pourcel@i2bc.paris-saclay.fr)	1.5	8	6	9	2	11	7.5	5	6	2	4	1	3
paeru2#1216	330	RD_22892	France:Paris	Sobral2012 (http://www.ncbi.nlm.nih.gov/pubmed/22327344)	Christine Pourcel (christine.pourcel@i2bc.paris-saclay.fr)	2.5	8	3	10	3	6	5	2	5	2	4	3	2
paeru2#1217	331	RD_14076	France:Paris	Sobral2012 (http://www.ncbi.nlm.nih.gov/pubmed/22327344)	Christine Pourcel (christine.pourcel@i2bc.paris-saclay.fr)	2.5	8	3	10	3	6	5	2	5	2	4	3	2
paeru2#1218	332	RD_22892b	France:Paris	Sobral2012 (http://www.ncbi.nlm.nih.gov/pubmed/22327344)	Christine Pourcel (christine.pourcel@i2bc.paris-saclay.fr)	2.5	8	3	10	3	6	5	2	5	2	4	3	2
paeru2#1219	333	RD_1295	France:Paris	Sobral2012 (http://www.ncbi.nlm.nih.gov/pubmed/22327344)	Christine Pourcel (christine.pourcel@i2bc.paris-saclay.fr)	1.5	8	6	9	2	11	7.5	5	6	2	4	1	3
paeru2#1220	334	RD_14462	France:Paris	Sobral2012 (http://www.ncbi.nlm.nih.gov/pubmed/22327344)	Christine Pourcel (christine.pourcel@i2bc.paris-saclay.fr)	1.5	8	6	9	2	11	7.5	5	6	2	4	1	3
paeru2#1221	335	RD_12736	France:Paris	Sobral2012 (http://www.ncbi.nlm.nih.gov/pubmed/22327344)	Christine Pourcel (christine.pourcel@i2bc.paris-saclay.fr)	1.5	8	6	9	2	11	7.5	5	6	2	4	1	3
paeru2#1222	336	RD_12290	France:Paris	Sobral2012 (http://www.ncbi.nlm.nih.gov/pubmed/22327344)	Christine Pourcel (christine.pourcel@i2bc.paris-saclay.fr)	2.5	8	3	10	3	6	5	2	5	2	4	3	2
paeru2#1223	337	RD_16900	France:Paris	Sobral2012 (http://www.ncbi.nlm.nih.gov/pubmed/22327344)	Christine Pourcel (christine.pourcel@i2bc.paris-saclay.fr)	2.5	8	3	10	3	6	5	2	5	2	4	3	2
paeru2#1224	338	RD_2913	France:Paris	Sobral2012 (http://www.ncbi.nlm.nih.gov/pubmed/22327344)	Christine Pourcel (christine.pourcel@i2bc.paris-saclay.fr)	2.5	8	4	11	3	5	4	4	4	1	4	3	2
paeru2#1225	339	RD_12737	France:Paris	Sobral2012 (http://www.ncbi.nlm.nih.gov/pubmed/22327344)	Christine Pourcel (christine.pourcel@i2bc.paris-saclay.fr)	1.5	8	6	9	2	11	7.5	5	6	2	4	1	3
paeru2#1226	340	RD_23119	France:Paris	Sobral2012 (http://www.ncbi.nlm.nih.gov/pubmed/22327344)	Christine Pourcel (christine.pourcel@i2bc.paris-saclay.fr)	2.5	8	0	11	2	6	4	4	1	1	2	3	2
paeru2#1283	341	TR_S0801649	France:Paris	Pourcel2011 (http://www.em-consulte.com/revue/RFL/41/435/table-des-matieres/)	Christine Pourcel (christine.pourcel@i2bc.paris-saclay.fr)	2	9	1	12	3	4	1	5	2	1	5	2	4		X
paeru2#1284	342	TR_S0801716	France:Paris	Pourcel2011 (http://www.em-consulte.com/revue/RFL/41/435/table-des-matieres/)	Christine Pourcel (christine.pourcel@i2bc.paris-saclay.fr)	2	9	1	12	3	4	1	5	2	1	5	2	4		X
paeru2#1285	343	TR_S0801304	France:Paris	Pourcel2011 (http://www.em-consulte.com/revue/RFL/41/435/table-des-matieres/)	Christine Pourcel (christine.pourcel@i2bc.paris-saclay.fr)	2.5	8	1	11	4	8	5	3	2	3	3	1	0		X
paeru2#1286	344	TR_S0801774	France:Paris	Pourcel2011 (http://www.em-consulte.com/revue/RFL/41/435/table-des-matieres/)	Christine Pourcel (christine.pourcel@i2bc.paris-saclay.fr)	2.5	8	4	10	4	5	5	5	1	2	4	1	3		X
paeru2#1287	345	TR_S0800447	France:Paris	Pourcel2011 (http://www.em-consulte.com/revue/RFL/41/435/table-des-matieres/)	Christine Pourcel (christine.pourcel@i2bc.paris-saclay.fr)	2.5	8	1	12.5	5	6	3	2	2	1	3	1	3		X
paeru2#1288	346	TR_S0800958	France:Paris	Pourcel2011 (http://www.em-consulte.com/revue/RFL/41/435/table-des-matieres/)	Christine Pourcel (christine.pourcel@i2bc.paris-saclay.fr)	2.5	8	3	8.5	8	6	4.5	2	1	2	1	1	1.5		X
paeru2#1289	347	TR_S0801447	France:Paris	Pourcel2011 (http://www.em-consulte.com/revue/RFL/41/435/table-des-matieres/)	Christine Pourcel (christine.pourcel@i2bc.paris-saclay.fr)	2.5	8	3	8.5	8	6	4.5	2	1	2	1	1	1.5		X
paeru2#1290	348	TR_S0801188	France:Paris	Pourcel2011 (http://www.em-consulte.com/revue/RFL/41/435/table-des-matieres/)	Christine Pourcel (christine.pourcel@i2bc.paris-saclay.fr)	2.5	8	3	8.5	8	6	4.5	2	1	2	1	1	1.5		X
paeru2#1291	349	TR_S0800957	France:Paris	Pourcel2011 (http://www.em-consulte.com/revue/RFL/41/435/table-des-matieres/)	Christine Pourcel (christine.pourcel@i2bc.paris-saclay.fr)	2.5	8	3	8.5	8	6	4.5	2	1	2	1	1	1.5		X
paeru2#1292	350	TR_S0801446	France:Paris	Pourcel2011 (http://www.em-consulte.com/revue/RFL/41/435/table-des-matieres/)	Christine Pourcel (christine.pourcel@i2bc.paris-saclay.fr)	2.5	8	3	8.5	8	6	4.5	2	1	2	1	1	1.5		X
paeru2#1293	351	TR_S0801205	France:Paris	Pourcel2011 (http://www.em-consulte.com/revue/RFL/41/435/table-des-matieres/)	Christine Pourcel (christine.pourcel@i2bc.paris-saclay.fr)	2.5	8	3	8.5	8	6	4.5	2	1	2	1	1	1.5		X
paeru2#1294	352	TR_S0801372	France:Paris	Pourcel2011 (http://www.em-consulte.com/revue/RFL/41/435/table-des-matieres/)	Christine Pourcel (christine.pourcel@i2bc.paris-saclay.fr)	2.5	8	1	11	6	3	5	3	2	1	3	1	2		X
paeru2#1295	353	TR_S0801783	France:Paris	Pourcel2011 (http://www.em-consulte.com/revue/RFL/41/435/table-des-matieres/)	Christine Pourcel (christine.pourcel@i2bc.paris-saclay.fr)	2.5	8	1	12	4	9	3	5	4.5	2	1	1	0		X
paeru2#1296	354	TR_S0800432	France:Paris	Pourcel2011 (http://www.em-consulte.com/revue/RFL/41/435/table-des-matieres/)	Christine Pourcel (christine.pourcel@i2bc.paris-saclay.fr)	2.5	8	1	12	4	9	3	5	4.5	2	1	1	0		X
paeru2#1297	355	TR_S0801675	France:Paris	Pourcel2011 (http://www.em-consulte.com/revue/RFL/41/435/table-des-matieres/)	Christine Pourcel (christine.pourcel@i2bc.paris-saclay.fr)	2.5	9	1	11	3	9	5	6	6	2	2	1	3		X
paeru2#1298	356	TR_S0800704	France:Paris	Pourcel2011 (http://www.em-consulte.com/revue/RFL/41/435/table-des-matieres/)	Christine Pourcel (christine.pourcel@i2bc.paris-saclay.fr)	2.5	8	4	12	6	6	0	0	2	2	4	4	2		X
paeru2#1299	357	TR_S0800703	France:Paris	Pourcel2011 (http://www.em-consulte.com/revue/RFL/41/435/table-des-matieres/)	Christine Pourcel (christine.pourcel@i2bc.paris-saclay.fr)	2.5	8	4	12	6	6	4	0	2	2	4	4	2		X
paeru2#1300	358	TR_S0800933	France:Paris	Pourcel2011 (http://www.em-consulte.com/revue/RFL/41/435/table-des-matieres/)	Christine Pourcel (christine.pourcel@i2bc.paris-saclay.fr)	2.5	8	7	12	4	9	5	5	6	3	4	1	6		X
paeru2#1301	359	TR_S0800932	France:Paris	Pourcel2011 (http://www.em-consulte.com/revue/RFL/41/435/table-des-matieres/)	Christine Pourcel (christine.pourcel@i2bc.paris-saclay.fr)	2.5	8	7	12	4	9	5	5	6	3	4	1	6		X
paeru2#1302	360	TR_S0800931	France:Paris	Pourcel2011 (http://www.em-consulte.com/revue/RFL/41/435/table-des-matieres/)	Christine Pourcel (christine.pourcel@i2bc.paris-saclay.fr)	2.5	8	0	12	4	9	5	5	6	3	4	1	6		X
paeru2#1303	361	TR_S0800501	France:Paris	Pourcel2011 (http://www.em-consulte.com/revue/RFL/41/435/table-des-matieres/)	Christine Pourcel (christine.pourcel@i2bc.paris-saclay.fr)	3	9	2	10	5	9	5	5	2	1	3.5	3	4		X
paeru2#1304	362	TR_S0801442	France:Paris	Pourcel2011 (http://www.em-consulte.com/revue/RFL/41/435/table-des-matieres/)	Christine Pourcel (christine.pourcel@i2bc.paris-saclay.fr)	2.5	8	4	12	6	9	1	5	4	1	2	2	4		X
paeru2#1305	363	TR_S0800508	France:Paris	Pourcel2011 (http://www.em-consulte.com/revue/RFL/41/435/table-des-matieres/)	Christine Pourcel (christine.pourcel@i2bc.paris-saclay.fr)	2.5	8	4	10	4	5	5	5	1	2	4	1	3		X
paeru2#1306	364	TR_S0801444	France:Paris	Pourcel2011 (http://www.em-consulte.com/revue/RFL/41/435/table-des-matieres/)	Christine Pourcel (christine.pourcel@i2bc.paris-saclay.fr)	2.5	8	4	10	4	5	5	5	1	2	4	1	3		X
paeru2#1307	365	TR_S0800695	France:Paris	Pourcel2011 (http://www.em-consulte.com/revue/RFL/41/435/table-des-matieres/)	Christine Pourcel (christine.pourcel@i2bc.paris-saclay.fr)	2.5	8	4	10	4	5	5	5	1	2	4	1	3		X
paeru2#1308	366	TR_S0801286	France:Paris	Pourcel2011 (http://www.em-consulte.com/revue/RFL/41/435/table-des-matieres/)	Christine Pourcel (christine.pourcel@i2bc.paris-saclay.fr)	2.5	8	4	10	4	5	5	5	1	2	4	1	3		X
paeru2#1309	367	TR_S0801443	France:Paris	Pourcel2011 (http://www.em-consulte.com/revue/RFL/41/435/table-des-matieres/)	Christine Pourcel (christine.pourcel@i2bc.paris-saclay.fr)	2.5	8	4	10	4	5	5	5	1	2	4	1	3		X
paeru2#1310	368	TR_S0801831	France:Paris	Pourcel2011 (http://www.em-consulte.com/revue/RFL/41/435/table-des-matieres/)	Christine Pourcel (christine.pourcel@i2bc.paris-saclay.fr)	2.5	8	4	10	4	5	5	5	1	2	4	1	3		X
paeru2#1311	369	TR_S0800779	France:Paris	Pourcel2011 (http://www.em-consulte.com/revue/RFL/41/435/table-des-matieres/)	Christine Pourcel (christine.pourcel@i2bc.paris-saclay.fr)	2.5	8	4	10	4	5	5	5	1	2	4	1	3		X
paeru2#1312	370	TR_S0801417	France:Paris	Pourcel2011 (http://www.em-consulte.com/revue/RFL/41/435/table-des-matieres/)	Christine Pourcel (christine.pourcel@i2bc.paris-saclay.fr)	2.5	8	1	12	5	9	2	5	1	2	4	3	0		X
paeru2#1313	371	TR_S0800875	France:Paris	Pourcel2011 (http://www.em-consulte.com/revue/RFL/41/435/table-des-matieres/)	Christine Pourcel (christine.pourcel@i2bc.paris-saclay.fr)	2.5	9	4	11	6	6	2	2	5	2	1	3	3		X
paeru2#1314	372	TR_S0800753	France:Paris	Pourcel2011 (http://www.em-consulte.com/revue/RFL/41/435/table-des-matieres/)	Christine Pourcel (christine.pourcel@i2bc.paris-saclay.fr)	2.5	9	4	11	6	6	2	2	5	2	1	3	3		X
paeru2#1315	373	TR_S0800461	France:Paris	Pourcel2011 (http://www.em-consulte.com/revue/RFL/41/435/table-des-matieres/)	Christine Pourcel (christine.pourcel@i2bc.paris-saclay.fr)	2.5	9	4	11	6	6	2	2	5	2	1	3	3		X
paeru2#1316	374	TR_S0800876	France:Paris	Pourcel2011 (http://www.em-consulte.com/revue/RFL/41/435/table-des-matieres/)	Christine Pourcel (christine.pourcel@i2bc.paris-saclay.fr)	2.5	9	4	11	6	6	2	2	5	2	1	3	3		X
paeru2#1317	375	TR_S0800754	France:Paris	Pourcel2011 (http://www.em-consulte.com/revue/RFL/41/435/table-des-matieres/)	Christine Pourcel (christine.pourcel@i2bc.paris-saclay.fr)	2.5	9	4	11	6	6	2	2	5	2	1	3	3		X
paeru2#1318	376	TR_S0702948	France:Paris	Pourcel2011 (http://www.em-consulte.com/revue/RFL/41/435/table-des-matieres/)	Christine Pourcel (christine.pourcel@i2bc.paris-saclay.fr)	2	9	1	12	3	4	1	5	2	1	5	2	4		X
paeru2#1319	377	TR_S0800144	France:Paris	Pourcel2011 (http://www.em-consulte.com/revue/RFL/41/435/table-des-matieres/)	Christine Pourcel (christine.pourcel@i2bc.paris-saclay.fr)	2.5	8	4	12	6	9	1	5	4	1	2	2	5		X
paeru2#1320	378	TR_S0502723	France:Paris	Pourcel2011 (http://www.em-consulte.com/revue/RFL/41/435/table-des-matieres/)	Christine Pourcel (christine.pourcel@i2bc.paris-saclay.fr)	2.5	8	4	10	3	5	5	5	1	2	4	1	3		X
paeru2#1321	379	TR_S0801076	France:Paris	Pourcel2011 (http://www.em-consulte.com/revue/RFL/41/435/table-des-matieres/)	Christine Pourcel (christine.pourcel@i2bc.paris-saclay.fr)	2.5	8	4	10	4	5	5	5	1	2	4	1	3		X
paeru2#1322	380	Tr280	France:Paris	Pourcel2011 (http://www.em-consulte.com/revue/RFL/41/435/table-des-matieres/)	Christine Pourcel (christine.pourcel@i2bc.paris-saclay.fr)	2.5	8	1	11	8	9	5	0	4	3	5	2	2		X
paeru2#1323	381	Tr281	France:Paris	Pourcel2011 (http://www.em-consulte.com/revue/RFL/41/435/table-des-matieres/)	Christine Pourcel (christine.pourcel@i2bc.paris-saclay.fr)	2.5	8	1	11	8	9	5	0	4	3	5	2	2		X
paeru2#1324	382	Tr282	France:Paris	Pourcel2011 (http://www.em-consulte.com/revue/RFL/41/435/table-des-matieres/)	Christine Pourcel (christine.pourcel@i2bc.paris-saclay.fr)	2.5	8	3	8.5	8	6	4.5	2	1	2	1	1	1.5		X
paeru2#1325	383	Tr283	France:Paris	Pourcel2011 (http://www.em-consulte.com/revue/RFL/41/435/table-des-matieres/)	Christine Pourcel (christine.pourcel@i2bc.paris-saclay.fr)	2.5	8	4	10	0	5	5	5	1	2	4	1	3		X
paeru2#1326	384	Tr284	France:Paris	Pourcel2011 (http://www.em-consulte.com/revue/RFL/41/435/table-des-matieres/)	Christine Pourcel (christine.pourcel@i2bc.paris-saclay.fr)	2.5	8	3	8.5	8	6	4.5	2	1	2	1	1	0		X
paeru2#1327	385	Tr285	France:Paris	Pourcel2011 (http://www.em-consulte.com/revue/RFL/41/435/table-des-matieres/)	Christine Pourcel (christine.pourcel@i2bc.paris-saclay.fr)	2.5	8	4	10	0	5	5	5	1	2	4	1	3		X
paeru2#1328	386	Tr286	France:Paris	Pourcel2011 (http://www.em-consulte.com/revue/RFL/41/435/table-des-matieres/)	Christine Pourcel (christine.pourcel@i2bc.paris-saclay.fr)	2.5	8	4	0	0	5	5	5	1	2	4	1	3		X
paeru2#1329	387	Tr287	France:Paris	Pourcel2011 (http://www.em-consulte.com/revue/RFL/41/435/table-des-matieres/)	Christine Pourcel (christine.pourcel@i2bc.paris-saclay.fr)	2.5	8	4	12	5	9	1	5	4	1	2	2	5		X
paeru2#1330	388	Tr288	France:Paris	Pourcel2011 (http://www.em-consulte.com/revue/RFL/41/435/table-des-matieres/)	Christine Pourcel (christine.pourcel@i2bc.paris-saclay.fr)	2.5	8	4	12	5	9	1	5	4	1	2	2	5		X
paeru2#1331	389	Tr289	France:Paris	Pourcel2011 (http://www.em-consulte.com/revue/RFL/41/435/table-des-matieres/)	Christine Pourcel (christine.pourcel@i2bc.paris-saclay.fr)	2.5	8	4	12	5	9	1	5	4	1	2	2	5		X
paeru2#1332	390	Tr290	France:Paris	Pourcel2011 (http://www.em-consulte.com/revue/RFL/41/435/table-des-matieres/)	Christine Pourcel (christine.pourcel@i2bc.paris-saclay.fr)	2.5	8	4	12	5	9	1	5	4	1	2	2	5		X
paeru2#1333	391	Tr291	France:Paris	Pourcel2011 (http://www.em-consulte.com/revue/RFL/41/435/table-des-matieres/)	Christine Pourcel (christine.pourcel@i2bc.paris-saclay.fr)	2.5	8	4	12	5	9	1	5	4	1	2	2	5		X
paeru2#1334	392	Tr292	France:Paris	Pourcel2011 (http://www.em-consulte.com/revue/RFL/41/435/table-des-matieres/)	Christine Pourcel (christine.pourcel@i2bc.paris-saclay.fr)	2.5	8	4	12	5	9	1	5	4	1	2	2	5		X
paeru2#1335	393	Tr293	France:Paris	Pourcel2011 (http://www.em-consulte.com/revue/RFL/41/435/table-des-matieres/)	Christine Pourcel (christine.pourcel@i2bc.paris-saclay.fr)	2.5	8	4	12	5	9	1	5	4	1	2	2	5		X
paeru2#1336	394	Tr294	France:Paris	Pourcel2011 (http://www.em-consulte.com/revue/RFL/41/435/table-des-matieres/)	Christine Pourcel (christine.pourcel@i2bc.paris-saclay.fr)	2.5	8	0	10	0	5	5	5	1	2	4	1	3		X
paeru2#1337	395	Tr295	France:Paris	Pourcel2011 (http://www.em-consulte.com/revue/RFL/41/435/table-des-matieres/)	Christine Pourcel (christine.pourcel@i2bc.paris-saclay.fr)	2.5	8	4	10	3	5	5	5	1	2	4	1	3		X
paeru2#1338	396	Tr296	France:Paris	Pourcel2011 (http://www.em-consulte.com/revue/RFL/41/435/table-des-matieres/)	Christine Pourcel (christine.pourcel@i2bc.paris-saclay.fr)	2.5	8	4	10	0	5	5	5	1	2	4	1	3		X
paeru2#1339	397	Tr297	France:Paris	Pourcel2011 (http://www.em-consulte.com/revue/RFL/41/435/table-des-matieres/)	Christine Pourcel (christine.pourcel@i2bc.paris-saclay.fr)	2.5	8	4	10	0	5	5	5	1	2	4	1	3		X
paeru2#1340	398	Tr298	France:Paris	Pourcel2011 (http://www.em-consulte.com/revue/RFL/41/435/table-des-matieres/)	Christine Pourcel (christine.pourcel@i2bc.paris-saclay.fr)	2.5	8	4	10	0	5	5	5	1	2	4	1	3		X
paeru2#1341	399	Tr299	France:Paris	Pourcel2011 (http://www.em-consulte.com/revue/RFL/41/435/table-des-matieres/)	Christine Pourcel (christine.pourcel@i2bc.paris-saclay.fr)	2.5	8	4	10	0	5	5	5	1	2	4	1	3		X
paeru2#1342	400	Tr300	France:Paris	Pourcel2011 (http://www.em-consulte.com/revue/RFL/41/435/table-des-matieres/)	Christine Pourcel (christine.pourcel@i2bc.paris-saclay.fr)	2.5	8	4	10	0	5	5	5	1	2	4	1	3		X
paeru2#1343	401	Tr301	France:Paris	Pourcel2011 (http://www.em-consulte.com/revue/RFL/41/435/table-des-matieres/)	Christine Pourcel (christine.pourcel@i2bc.paris-saclay.fr)	2.5	8	4	10	0	5	5	5	1	2	4	1	3		X
paeru2#1344	402	Tr302	France:Paris	Pourcel2011 (http://www.em-consulte.com/revue/RFL/41/435/table-des-matieres/)	Christine Pourcel (christine.pourcel@i2bc.paris-saclay.fr)	2.5	8	4	10	0	5	5	5	1	2	4	1	3		X
paeru2#1345	403	Tr303	France:Paris	Pourcel2011 (http://www.em-consulte.com/revue/RFL/41/435/table-des-matieres/)	Christine Pourcel (christine.pourcel@i2bc.paris-saclay.fr)	2.5	8	4	12	8	9	2	2	4	2	4	3	3		X
paeru2#1346	404	Tr304	France:Paris	Pourcel2011 (http://www.em-consulte.com/revue/RFL/41/435/table-des-matieres/)	Christine Pourcel (christine.pourcel@i2bc.paris-saclay.fr)	2.5	8	4	12	8	9	2	2	4	2	4	3	3		X
paeru2#1347	405	Tr305	France:Paris	Pourcel2011 (http://www.em-consulte.com/revue/RFL/41/435/table-des-matieres/)	Christine Pourcel (christine.pourcel@i2bc.paris-saclay.fr)	2.5	8	5	12	5	9	1	5	4	1	2	2	5		X
paeru2#1348	406	Tr306	France:Paris	Pourcel2011 (http://www.em-consulte.com/revue/RFL/41/435/table-des-matieres/)	Christine Pourcel (christine.pourcel@i2bc.paris-saclay.fr)	2.5	8	5	12	5	9	1	5	4	1	2	2	5		X
paeru2#1349	407	Tr307	France:Paris	Pourcel2011 (http://www.em-consulte.com/revue/RFL/41/435/table-des-matieres/)	Christine Pourcel (christine.pourcel@i2bc.paris-saclay.fr)	2.5	8	3	8.5	8	6	4.5	2	1	2	1	1	0		X
paeru2#1350	408	JL001	France:Narbonne	Larché2012 (http://www.ncbi.nlm.nih.gov/pubmed/22985882)	Christine Pourcel (christine.pourcel@i2bc.paris-saclay.fr)	3	9	0.5	13	3	3	6	4	0.5	1	5	1	4			X
paeru2#1351	409	JL002	France:Narbonne	Larché2012 (http://www.ncbi.nlm.nih.gov/pubmed/22985882)	Christine Pourcel (christine.pourcel@i2bc.paris-saclay.fr)	3	9	0.5	13	3	3	6	4	0.5	1	5	1	4			X
paeru2#1358	410	Pcy8328168	France:Clamart	Larché2012 (http://www.ncbi.nlm.nih.gov/pubmed/22985882)	Christine Pourcel (christine.pourcel@i2bc.paris-saclay.fr)	2.5	8	4	11	3	9	4.5	3	2	2	2	2	2			X
paeru2#1359	411	Pcy857454	France:Clamart	Larché2012 (http://www.ncbi.nlm.nih.gov/pubmed/22985882)	Christine Pourcel (christine.pourcel@i2bc.paris-saclay.fr)	2.5	8	4	11	3	9	4.5	3	2	2	2	2	2
paeru2#1360	412	Pcy8283027	France:Clamart	Larché2012 (http://www.ncbi.nlm.nih.gov/pubmed/22985882)	Christine Pourcel (christine.pourcel@i2bc.paris-saclay.fr)	2.5	8	4	11	3	9	4.5	3	2	2	2	2	2
paeru2#1423	413	1H	France:Narbonne	Larché2012 (http://www.ncbi.nlm.nih.gov/pubmed/22985882)	Christine Pourcel (christine.pourcel@i2bc.paris-saclay.fr)	3	9	0.5	13	3	3	6	4	0.5	1	5	1	4			X
paeru2#1424	414	2i	France:Narbonne	Larché2012 (http://www.ncbi.nlm.nih.gov/pubmed/22985882)	Christine Pourcel (christine.pourcel@i2bc.paris-saclay.fr)	3	9	0.5	13	3	3	6	4	0.5	1	5	1	4			X
paeru2#1425	415	3J	France:Narbonne	Larché2012 (http://www.ncbi.nlm.nih.gov/pubmed/22985882)	Christine Pourcel (christine.pourcel@i2bc.paris-saclay.fr)	3	9	0.5	13	3	3	6	4	0.5	1	5	1	4			X
paeru2#1426	416	4H	France:Narbonne	Larché2012 (http://www.ncbi.nlm.nih.gov/pubmed/22985882)	Christine Pourcel (christine.pourcel@i2bc.paris-saclay.fr)	2.5	8	6	9	5	9	1	3	2	2	4	1	3.5
paeru2#1427	417	5H	France:Narbonne	Larché2012 (http://www.ncbi.nlm.nih.gov/pubmed/22985882)	Christine Pourcel (christine.pourcel@i2bc.paris-saclay.fr)	2.5	8	4	11	3	8	5	3	2	3	3	5	6
paeru2#1428	418	6i	France:Narbonne	Larché2012 (http://www.ncbi.nlm.nih.gov/pubmed/22985882)	Christine Pourcel (christine.pourcel@i2bc.paris-saclay.fr)	4	9	2	12	2	12	5	3	2	1	2	2	2			X
paeru2#1429	419	7J	France:Narbonne	Larché2012 (http://www.ncbi.nlm.nih.gov/pubmed/22985882)	Christine Pourcel (christine.pourcel@i2bc.paris-saclay.fr)	3	9	0.5	13	3	3	6	4	0.5	1	5	1	4			X
paeru2#1430	420	8J	France:Narbonne	Larché2012 (http://www.ncbi.nlm.nih.gov/pubmed/22985882)	Christine Pourcel (christine.pourcel@i2bc.paris-saclay.fr)	2.5	8	4	10	3	5	5	5	1	2	4	1	3
paeru2#1431	421	9H	France:Narbonne	Larché2012 (http://www.ncbi.nlm.nih.gov/pubmed/22985882)	Christine Pourcel (christine.pourcel@i2bc.paris-saclay.fr)	3	9	0.5	13	3	3	6	4	0.5	1	5	1	4			X
paeru2#1432	422	10i	France:Narbonne	Larché2012 (http://www.ncbi.nlm.nih.gov/pubmed/22985882)	Christine Pourcel (christine.pourcel@i2bc.paris-saclay.fr)	2.5	9	1	12	5	6	6	2	2	1	4	1	2	X	X	X
paeru2#1433	423	11J	France:Narbonne	Larché2012 (http://www.ncbi.nlm.nih.gov/pubmed/22985882)	Christine Pourcel (christine.pourcel@i2bc.paris-saclay.fr)	4	8	4	10	3	9	1	3	2	2	4	3	2
paeru2#1434	424	12H	France:Narbonne	Larché2012 (http://www.ncbi.nlm.nih.gov/pubmed/22985882)	Christine Pourcel (christine.pourcel@i2bc.paris-saclay.fr)	2.5	8	7	12	3	9	5	5	6	3	4	1	6
paeru2#1435	425	13i	France:Narbonne	Larché2012 (http://www.ncbi.nlm.nih.gov/pubmed/22985882)	Christine Pourcel (christine.pourcel@i2bc.paris-saclay.fr)	2.5	8	6	10	3	6	4	2	4	2	2	2	2
paeru2#1436	426	14i	France:Narbonne	Larché2012 (http://www.ncbi.nlm.nih.gov/pubmed/22985882)	Christine Pourcel (christine.pourcel@i2bc.paris-saclay.fr)	3	9	0.5	13	3	3	6	4	0.5	1	5	1	4			X
paeru2#1437	427	15i	France:Narbonne	Larché2012 (http://www.ncbi.nlm.nih.gov/pubmed/22985882)	Christine Pourcel (christine.pourcel@i2bc.paris-saclay.fr)	2.5	8	4	11	5	14	3	4	4	0	3	4	6			X
paeru2#1438	428	16i	France:Narbonne	Larché2012 (http://www.ncbi.nlm.nih.gov/pubmed/22985882)	Christine Pourcel (christine.pourcel@i2bc.paris-saclay.fr)	3	9	0.5	13	3	3	6	4	0.5	1	5	1	4			X
paeru2#1439	429	17H	France:Narbonne	Larché2012 (http://www.ncbi.nlm.nih.gov/pubmed/22985882)	Christine Pourcel (christine.pourcel@i2bc.paris-saclay.fr)	3	9	0.5	13	3	3	6	4	0.5	1	5	1	4			X
paeru2#1440	430	18H	France:Narbonne	Larché2012 (http://www.ncbi.nlm.nih.gov/pubmed/22985882)	Christine Pourcel (christine.pourcel@i2bc.paris-saclay.fr)	4	8	3	8	2	9	5	3	1	2	4	2	2
paeru2#1441	431	19H	France:Narbonne	Larché2012 (http://www.ncbi.nlm.nih.gov/pubmed/22985882)	Christine Pourcel (christine.pourcel@i2bc.paris-saclay.fr)	2.5	8	6	10	3	6	4	2	4	2	2	2	2			X
paeru2#1442	432	20H	France:Narbonne	Larché2012 (http://www.ncbi.nlm.nih.gov/pubmed/22985882)	Christine Pourcel (christine.pourcel@i2bc.paris-saclay.fr)	3	9	0.5	13	3	9	6	4	0.5	1	5	1	4			X
paeru2#1443	433	21H	France:Narbonne	Larché2012 (http://www.ncbi.nlm.nih.gov/pubmed/22985882)	Christine Pourcel (christine.pourcel@i2bc.paris-saclay.fr)	2.5	8	6	10	3	6	4	2	4	2	2	2	2			X
paeru2#1444	434	22i	France:Narbonne	Larché2012 (http://www.ncbi.nlm.nih.gov/pubmed/22985882)	Christine Pourcel (christine.pourcel@i2bc.paris-saclay.fr)	2.5	8	1	12	2	12	3.5	4	5	2	2	3	2
paeru2#1445	435	23i	France:Narbonne	Larché2012 (http://www.ncbi.nlm.nih.gov/pubmed/22985882)	Christine Pourcel (christine.pourcel@i2bc.paris-saclay.fr)	2.5	9	1	12	5	6	6	2	2	1	4	1	2			X
paeru2#1446	436	24i	France:Narbonne	Larché2012 (http://www.ncbi.nlm.nih.gov/pubmed/22985882)	Christine Pourcel (christine.pourcel@i2bc.paris-saclay.fr)	2.5	9	1	12	5	6	6	2	2	1	4	1	2
paeru2#1447	437	25i	France:Narbonne	Larché2012 (http://www.ncbi.nlm.nih.gov/pubmed/22985882)	Christine Pourcel (christine.pourcel@i2bc.paris-saclay.fr)	2	8	4	12	8	9	2	2	4	2	4	3	3
paeru2#1448	438	26J	France:Narbonne	Larché2012 (http://www.ncbi.nlm.nih.gov/pubmed/22985882)	Christine Pourcel (christine.pourcel@i2bc.paris-saclay.fr)	2.5	9	1	12	5	6	6	2	2	1	4	1	2
paeru2#1449	439	27J	France:Narbonne	Larché2012 (http://www.ncbi.nlm.nih.gov/pubmed/22985882)	Christine Pourcel (christine.pourcel@i2bc.paris-saclay.fr)	2.5	9	1	12	5	6	6	2	2	1	4	1	2
paeru2#1450	440	28H	France:Narbonne	Larché2012 (http://www.ncbi.nlm.nih.gov/pubmed/22985882)	Christine Pourcel (christine.pourcel@i2bc.paris-saclay.fr)	2.5	8	0.5	13	2.5	9	5	3	2	1	4	3	4
paeru2#1451	441	Pcy8392689	France:Clamart	Larché2012 (http://www.ncbi.nlm.nih.gov/pubmed/22985882)	Christine Pourcel (christine.pourcel@i2bc.paris-saclay.fr)	3	9	0.5	13	3	9	6	4	0.5	1	5	1	4			X
paeru2#1452	442	Pcy8393746	France:Clamart	Larché2012 (http://www.ncbi.nlm.nih.gov/pubmed/22985882)	Christine Pourcel (christine.pourcel@i2bc.paris-saclay.fr)	3	9	0.5	13	3	9	6	4	0.5	1	5	1	4			X
paeru2#1453	443	Pcy8381349	France:Clamart	Larché2012 (http://www.ncbi.nlm.nih.gov/pubmed/22985882)	Christine Pourcel (christine.pourcel@i2bc.paris-saclay.fr)	3	9	0.5	13	3	9	6	4	0.5	1	5	1	4			X
paeru2#1454	444	Pcy8350360	France:Clamart	Larché2012 (http://www.ncbi.nlm.nih.gov/pubmed/22985882)	Christine Pourcel (christine.pourcel@i2bc.paris-saclay.fr)	3	9	0.5	13	3	9	6	4	0.5	1	5	1	4			X
paeru2#1456	445	Pcy8191450	France:Clamart	Larché2012 (http://www.ncbi.nlm.nih.gov/pubmed/22985882)	Christine Pourcel (christine.pourcel@i2bc.paris-saclay.fr)	3	9	0.5	13	3	9	6	4	0.5	1	5	1	4			X
paeru2#1457	446	Pcy8122872	France:Clamart	Larché2012 (http://www.ncbi.nlm.nih.gov/pubmed/22985882)	Christine Pourcel (christine.pourcel@i2bc.paris-saclay.fr)	3	0	0.5	13	3	9	6	4	0.5	1	5	1	4			X
paeru2#1460	447	Pcy8148331	France:Clamart	Larché2012 (http://www.ncbi.nlm.nih.gov/pubmed/22985882)	Christine Pourcel (christine.pourcel@i2bc.paris-saclay.fr)	3	9	0.5	13	3	9	6	4	0.5	1	5	1	4			X
paeru2#1461	448	Pcy863123	France:Clamart	Larché2012 (http://www.ncbi.nlm.nih.gov/pubmed/22985882)	Christine Pourcel (christine.pourcel@i2bc.paris-saclay.fr)	2.5	8	2	12	0	8	4	0	5	1	3	1	2
paeru2#1462	449	Pcy862927	France:Clamart	Larché2012 (http://www.ncbi.nlm.nih.gov/pubmed/22985882)	Christine Pourcel (christine.pourcel@i2bc.paris-saclay.fr)	2.5	8	2	12	3	8	4	5	5	1	3	1	2	X	X	X
paeru2#1463	450	Pcy87165	France:Clamart	Larché2012 (http://www.ncbi.nlm.nih.gov/pubmed/22985882)	Christine Pourcel (christine.pourcel@i2bc.paris-saclay.fr)	3	9	0.5	13	3	9	6	4	0.5	1	5	1	4	X	X	X
paeru2#1464	451	Pcy8364923	France:Clamart	Larché2012 (http://www.ncbi.nlm.nih.gov/pubmed/22985882)	Christine Pourcel (christine.pourcel@i2bc.paris-saclay.fr)	2.5	8	2	12	3	8	4	5	5	1	3	1	2
paeru2#1465	452	Pcy8340947	France:Clamart	Larché2012 (http://www.ncbi.nlm.nih.gov/pubmed/22985882)	Christine Pourcel (christine.pourcel@i2bc.paris-saclay.fr)	2.5	8	4	0	8	9	5	5	6	4	0	3	6
paeru2#1466	453	Pcy8335909	France:Clamart	Larché2012 (http://www.ncbi.nlm.nih.gov/pubmed/22985882)	Christine Pourcel (christine.pourcel@i2bc.paris-saclay.fr)	2.5	8	2	12	3	8	4	5	5	1	3	1	2
paeru2#1467	454	Pcy8348577	France:Clamart	Larché2012 (http://www.ncbi.nlm.nih.gov/pubmed/22985882)	Christine Pourcel (christine.pourcel@i2bc.paris-saclay.fr)	2.5	8	2	12	3	8	4	0	5	1	3	1	2
2010Mansfeld001	455	PA0204	Netherlands	Mansfeld2010(http://www.ncbi.nlm.nih.gov/pubmed/20976062)	R van Mansfeld(R.vanmansfeld@umcutrecht.nl)	4	8	4	0	7	0	5	0	5	2	3	0	2
2010Mansfeld002	456	PA0205	Netherlands	Mansfeld2010(http://www.ncbi.nlm.nih.gov/pubmed/20976062)	R van Mansfeld(R.vanmansfeld@umcutrecht.nl)	3	8	4	0	4	0	5	0	1	2	5	0	3
2010Mansfeld003	457	PA0208	Netherlands	Mansfeld2010(http://www.ncbi.nlm.nih.gov/pubmed/20976062)	R van Mansfeld(R.vanmansfeld@umcutrecht.nl)	3	8	3	0	3	0	3	0	5	2	1	0	2
2010Mansfeld004	458	PA0211	Netherlands	Mansfeld2010(http://www.ncbi.nlm.nih.gov/pubmed/20976062)	R van Mansfeld(R.vanmansfeld@umcutrecht.nl)	3	8	6	0	4	0	5	0	4	2	2	0	5
2010Mansfeld005	459	PA0212	Netherlands	Mansfeld2010(http://www.ncbi.nlm.nih.gov/pubmed/20976062)	R van Mansfeld(R.vanmansfeld@umcutrecht.nl)	3	9	4	0	6	0	2	0	5	2	1	0	3
2010Mansfeld006	460	PA0214	Netherlands	Mansfeld2010(http://www.ncbi.nlm.nih.gov/pubmed/20976062)	R van Mansfeld(R.vanmansfeld@umcutrecht.nl)	3	8	4	0	7	0	4	0	4	2	2	0	2
2010Mansfeld007	461	PA0216	Netherlands	Mansfeld2010(http://www.ncbi.nlm.nih.gov/pubmed/20976062)	R van Mansfeld(R.vanmansfeld@umcutrecht.nl)	3	8	4	0	5	0	5	0	4	1	4	0	5
2010Mansfeld008	462	PA0221	Netherlands	Mansfeld2010(http://www.ncbi.nlm.nih.gov/pubmed/20976062)	R van Mansfeld(R.vanmansfeld@umcutrecht.nl)	3	8	7	0	2	0	4	0	2	2	2	0	6
2010Mansfeld009	463	PA0227	Netherlands	Mansfeld2010(http://www.ncbi.nlm.nih.gov/pubmed/20976062)	R van Mansfeld(R.vanmansfeld@umcutrecht.nl)	3	8	4	0	6	0	4	0	2	2	4	0	2
2010Mansfeld010	464	PA0232	Netherlands	Mansfeld2010(http://www.ncbi.nlm.nih.gov/pubmed/20976062)	R van Mansfeld(R.vanmansfeld@umcutrecht.nl)	3	8	1	0	6	0	10	0	3	1	3	0	3
2010Mansfeld011	465	PA0233	Netherlands	Mansfeld2010(http://www.ncbi.nlm.nih.gov/pubmed/20976062)	R van Mansfeld(R.vanmansfeld@umcutrecht.nl)	0	8	4	0	4	0	5	0	1	2	0	0	2
2010Mansfeld012	466	PA0241	Netherlands	Mansfeld2010(http://www.ncbi.nlm.nih.gov/pubmed/20976062)	R van Mansfeld(R.vanmansfeld@umcutrecht.nl)	3	8	4	0	4	0	5	0	2	3	3	0	6
2010Mansfeld013	467	PA0244	Netherlands	Mansfeld2010(http://www.ncbi.nlm.nih.gov/pubmed/20976062)	R van Mansfeld(R.vanmansfeld@umcutrecht.nl)	3	8	6	0	3	0	5	0	4	2	2	0	5
2010Mansfeld014	468	PA0256	Netherlands	Mansfeld2010(http://www.ncbi.nlm.nih.gov/pubmed/20976062)	R van Mansfeld(R.vanmansfeld@umcutrecht.nl)	3	8	4	0	5	0	1	0	4	1	2	0	5
2010Mansfeld015	469	PA0267	Netherlands	Mansfeld2010(http://www.ncbi.nlm.nih.gov/pubmed/20976062)	R van Mansfeld(R.vanmansfeld@umcutrecht.nl)	2	8	1	0	3	0	5	0	2	1	4	0	4
2010Mansfeld016	470	PA0269	Netherlands	Mansfeld2010(http://www.ncbi.nlm.nih.gov/pubmed/20976062)	R van Mansfeld(R.vanmansfeld@umcutrecht.nl)	3	8	6	0	3	0	8	0	6	2	1	0	2
2010Mansfeld017	471	PA0271	Netherlands	Mansfeld2010(http://www.ncbi.nlm.nih.gov/pubmed/20976062)	R van Mansfeld(R.vanmansfeld@umcutrecht.nl)	3	8	5	0	4	0	5	0	1	2	2	0	2
2010Mansfeld018	472	PA0280	Netherlands	Mansfeld2010(http://www.ncbi.nlm.nih.gov/pubmed/20976062)	R van Mansfeld(R.vanmansfeld@umcutrecht.nl)	5	8	4	0	7	0	5	0	3	2	3	0	2
2010Mansfeld019	473	PA0290	Netherlands	Mansfeld2010(http://www.ncbi.nlm.nih.gov/pubmed/20976062)	R van Mansfeld(R.vanmansfeld@umcutrecht.nl)	4	8	3	0	2	0	5	0	1	2	0	0	2
2010Mansfeld020	474	PA0291	Netherlands	Mansfeld2010(http://www.ncbi.nlm.nih.gov/pubmed/20976062)	R van Mansfeld(R.vanmansfeld@umcutrecht.nl)	4	8	3	0	2	0	3	0	1	2	0	0	2
2010Mansfeld021	475	PA0299	Netherlands	Mansfeld2010(http://www.ncbi.nlm.nih.gov/pubmed/20976062)	R van Mansfeld(R.vanmansfeld@umcutrecht.nl)	2	9	4	0	6	0	5	0	4	2	2	0	4
2010Mansfeld022	476	PA0303	Netherlands	Mansfeld2010(http://www.ncbi.nlm.nih.gov/pubmed/20976062)	R van Mansfeld(R.vanmansfeld@umcutrecht.nl)	3	9	1	0	5	0	6	0	2	1	4	0	2
2010Mansfeld023	477	PA0306	Netherlands	Mansfeld2010(http://www.ncbi.nlm.nih.gov/pubmed/20976062)	R van Mansfeld(R.vanmansfeld@umcutrecht.nl)	3	8	4	0	2	0	1	0	6	2	4	0	3
2010Mansfeld024	478	PA0309	Netherlands	Mansfeld2010(http://www.ncbi.nlm.nih.gov/pubmed/20976062)	R van Mansfeld(R.vanmansfeld@umcutrecht.nl)	3	8	3	0	3	0	3	0	5	2	1	0	4
2010Mansfeld025	479	PA0313	Netherlands	Mansfeld2010(http://www.ncbi.nlm.nih.gov/pubmed/20976062)	R van Mansfeld(R.vanmansfeld@umcutrecht.nl)	3	8	4	0	3	0	4	0	4	2	2	0	2
2010Mansfeld026	480	PA0314	Netherlands	Mansfeld2010(http://www.ncbi.nlm.nih.gov/pubmed/20976062)	R van Mansfeld(R.vanmansfeld@umcutrecht.nl)	5	8	4	0	7	0	5	0	5	2	3	0	2
2010Mansfeld027	481	PA0317	Netherlands	Mansfeld2010(http://www.ncbi.nlm.nih.gov/pubmed/20976062)	R van Mansfeld(R.vanmansfeld@umcutrecht.nl)	4	8	3	0	2	0	5	0	1	2	4	0	2
2010Mansfeld028	482	PA0318	Netherlands	Mansfeld2010(http://www.ncbi.nlm.nih.gov/pubmed/20976062)	R van Mansfeld(R.vanmansfeld@umcutrecht.nl)	4	9	4	0	2	0	2	0	1	2	1	0	3
2010Mansfeld029	483	PA0326	Netherlands	Mansfeld2010(http://www.ncbi.nlm.nih.gov/pubmed/20976062)	R van Mansfeld(R.vanmansfeld@umcutrecht.nl)	3	9	1	0	2	0	5	0	6	3	2	0	3
2010Mansfeld030	484	PA0344	Netherlands	Mansfeld2010(http://www.ncbi.nlm.nih.gov/pubmed/20976062)	R van Mansfeld(R.vanmansfeld@umcutrecht.nl)	3	8	5	0	3	0	5	0	6	2	3	0	2
2010Mansfeld031	485	PA0346	Netherlands	Mansfeld2010(http://www.ncbi.nlm.nih.gov/pubmed/20976062)	R van Mansfeld(R.vanmansfeld@umcutrecht.nl)	4	8	4	0	7	0	5	0	1	2	3	0	2
2010Mansfeld032	486	PA0353A	Netherlands	Mansfeld2010(http://www.ncbi.nlm.nih.gov/pubmed/20976062)	R van Mansfeld(R.vanmansfeld@umcutrecht.nl)	3	8	5	0	4	0	0	0	4	2	0	0	2
2010Mansfeld033	487	U1_01	Netherlands	Mansfeld2010(http://www.ncbi.nlm.nih.gov/pubmed/20976062)	R van Mansfeld(R.vanmansfeld@umcutrecht.nl)	2	8	4	0	4	0	2	0	4	2	3	0	7
2010Mansfeld034	488	U1_02	Netherlands	Mansfeld2010(http://www.ncbi.nlm.nih.gov/pubmed/20976062)	R van Mansfeld(R.vanmansfeld@umcutrecht.nl)	4	9	2	0	2	0	5	0	2	1	2	0	2
2010Mansfeld035	489	U1_03	Netherlands	Mansfeld2010(http://www.ncbi.nlm.nih.gov/pubmed/20976062)	R van Mansfeld(R.vanmansfeld@umcutrecht.nl)	5	8	1	0	4	0	2	0	1	2	4	0	5
2010Mansfeld036	490	U1_04	Netherlands	Mansfeld2010(http://www.ncbi.nlm.nih.gov/pubmed/20976062)	R van Mansfeld(R.vanmansfeld@umcutrecht.nl)	3	9	4	0	8	0	5	0	6	4	2	0	6
2010Mansfeld037	491	U1_05a	Netherlands	Mansfeld2010(http://www.ncbi.nlm.nih.gov/pubmed/20976062)	R van Mansfeld(R.vanmansfeld@umcutrecht.nl)	3	9	4	0	8	0	5	0	6	4	0	0	6
2010Mansfeld038	492	U1_06a	Netherlands	Mansfeld2010(http://www.ncbi.nlm.nih.gov/pubmed/20976062)	R van Mansfeld(R.vanmansfeld@umcutrecht.nl)	2	8	4	0	3	0	4	0	4	2	2	0	2
2010Mansfeld039	493	U1_09	Netherlands	Mansfeld2010(http://www.ncbi.nlm.nih.gov/pubmed/20976062)	R van Mansfeld(R.vanmansfeld@umcutrecht.nl)	2	8	3	0	4	0	4	0	5	2	4	0	4
2010Mansfeld040	494	U1_12	Netherlands	Mansfeld2010(http://www.ncbi.nlm.nih.gov/pubmed/20976062)	R van Mansfeld(R.vanmansfeld@umcutrecht.nl)	3	8	4	0	5	0	3	0	0	2	2	0	5
2010Mansfeld041	495	U1_16	Netherlands	Mansfeld2010(http://www.ncbi.nlm.nih.gov/pubmed/20976062)	R van Mansfeld(R.vanmansfeld@umcutrecht.nl)	2	8	5	0	4	0	5	0	4	2	3	0	2
2010Mansfeld042	496	U1_17	Netherlands	Mansfeld2010(http://www.ncbi.nlm.nih.gov/pubmed/20976062)	R van Mansfeld(R.vanmansfeld@umcutrecht.nl)	1	8	15	0	5	0	3	0	2	1	4	0	3
2010Mansfeld043	497	U1_20	Netherlands	Mansfeld2010(http://www.ncbi.nlm.nih.gov/pubmed/20976062)	R van Mansfeld(R.vanmansfeld@umcutrecht.nl)	0	9	2	0	2	0	5	0	2	1	2	0	2
2010Mansfeld044	498	U1_21	Netherlands	Mansfeld2010(http://www.ncbi.nlm.nih.gov/pubmed/20976062)	R van Mansfeld(R.vanmansfeld@umcutrecht.nl)	3	9	1	0	3	0	6	0	0	1	5	0	4
2010Mansfeld045	499	U1_23	Netherlands	Mansfeld2010(http://www.ncbi.nlm.nih.gov/pubmed/20976062)	R van Mansfeld(R.vanmansfeld@umcutrecht.nl)	2	8	15	0	5	0	3	0	4	1	4	0	3
2010Mansfeld046	500	U1_24	Netherlands	Mansfeld2010(http://www.ncbi.nlm.nih.gov/pubmed/20976062)	R van Mansfeld(R.vanmansfeld@umcutrecht.nl)	3	8	2	0	2	0	1	0	5	2	2	0	2
2010Mansfeld047	501	U1_26	Netherlands	Mansfeld2010(http://www.ncbi.nlm.nih.gov/pubmed/20976062)	R van Mansfeld(R.vanmansfeld@umcutrecht.nl)	3	8	4	0	5	0	1	0	2	1	2	0	5
2010Mansfeld048	502	U1_28	Netherlands	Mansfeld2010(http://www.ncbi.nlm.nih.gov/pubmed/20976062)	R van Mansfeld(R.vanmansfeld@umcutrecht.nl)	4	9	2	0	2	0	5	0	4	1	2	0	2
2010Mansfeld049	503	U1_29	Netherlands	Mansfeld2010(http://www.ncbi.nlm.nih.gov/pubmed/20976062)	R van Mansfeld(R.vanmansfeld@umcutrecht.nl)	2	9	1	0	2	0	1	0	5	1	5	0	4
2010Mansfeld050	504	U1_30	Netherlands	Mansfeld2010(http://www.ncbi.nlm.nih.gov/pubmed/20976062)	R van Mansfeld(R.vanmansfeld@umcutrecht.nl)	3	9	1	0	5	0	5	0	2	1	4	0	2
2010Mansfeld051	505	U1_32	Netherlands	Mansfeld2010(http://www.ncbi.nlm.nih.gov/pubmed/20976062)	R van Mansfeld(R.vanmansfeld@umcutrecht.nl)	2	9	4	0	6	0	2	0	2	2	1	0	3
2010Mansfeld052	506	U1_33	Netherlands	Mansfeld2010(http://www.ncbi.nlm.nih.gov/pubmed/20976062)	R van Mansfeld(R.vanmansfeld@umcutrecht.nl)	4	9	2	0	2	0	5	0	5	1	2	0	2
2010Mansfeld053	507	U1_36	Netherlands	Mansfeld2010(http://www.ncbi.nlm.nih.gov/pubmed/20976062)	R van Mansfeld(R.vanmansfeld@umcutrecht.nl)	3	9	1	0	2	0	5	0	2	2	3	0	3
2010Mansfeld054	508	U1_42	Netherlands	Mansfeld2010(http://www.ncbi.nlm.nih.gov/pubmed/20976062)	R van Mansfeld(R.vanmansfeld@umcutrecht.nl)	3	8	1	0	3	0	5	0	6	1	2	0	4
2010Mansfeld055	509	U1_44	Netherlands	Mansfeld2010(http://www.ncbi.nlm.nih.gov/pubmed/20976062)	R van Mansfeld(R.vanmansfeld@umcutrecht.nl)	3	9	4	0	2	0	2	0	5	2	1	0	3
2010Mansfeld056	510	U1_49	Netherlands	Mansfeld2010(http://www.ncbi.nlm.nih.gov/pubmed/20976062)	R van Mansfeld(R.vanmansfeld@umcutrecht.nl)	3	9	1	0	3	0	5	0	6	1	2	0	4
2010Mansfeld057	511	U1_53	Netherlands	Mansfeld2010(http://www.ncbi.nlm.nih.gov/pubmed/20976062)	R van Mansfeld(R.vanmansfeld@umcutrecht.nl)	3	8	5	0	4	0	5	0	4	2	3	0	2
2010Mansfeld058	512	U1_54	Netherlands	Mansfeld2010(http://www.ncbi.nlm.nih.gov/pubmed/20976062)	R van Mansfeld(R.vanmansfeld@umcutrecht.nl)	5	8	1	0	3	0	2	0	1	2	4	0	5
2010Mansfeld059	513	U1_55	Netherlands	Mansfeld2010(http://www.ncbi.nlm.nih.gov/pubmed/20976062)	R van Mansfeld(R.vanmansfeld@umcutrecht.nl)	3	9	1	0	3	0	1	0	2	1	6	0	2
2010Mansfeld060	514	U1_56	Netherlands	Mansfeld2010(http://www.ncbi.nlm.nih.gov/pubmed/20976062)	R van Mansfeld(R.vanmansfeld@umcutrecht.nl)	3	9	1	0	2	0	5	0	1	1	4	0	3
2010Mansfeld061	515	U1_57	Netherlands	Mansfeld2010(http://www.ncbi.nlm.nih.gov/pubmed/20976062)	R van Mansfeld(R.vanmansfeld@umcutrecht.nl)	2	9	1	0	2	0	1	0	2	1	5	0	4
2010Mansfeld062	516	U1_59	Netherlands	Mansfeld2010(http://www.ncbi.nlm.nih.gov/pubmed/20976062)	R van Mansfeld(R.vanmansfeld@umcutrecht.nl)	2	8	5	0	3	0	5	0	4	2	2	0	2
2010Mansfeld063	517	U1_62	Netherlands	Mansfeld2010(http://www.ncbi.nlm.nih.gov/pubmed/20976062)	R van Mansfeld(R.vanmansfeld@umcutrecht.nl)	3	9	1	0	2	0	5	0	1	1	4	0	3
2010Mansfeld064	518	U1_63	Netherlands	Mansfeld2010(http://www.ncbi.nlm.nih.gov/pubmed/20976062)	R van Mansfeld(R.vanmansfeld@umcutrecht.nl)	2	9	3	0	8	0	4	0	1	2	1	0	1
2010Mansfeld065	519	U1_65	Netherlands	Mansfeld2010(http://www.ncbi.nlm.nih.gov/pubmed/20976062)	R van Mansfeld(R.vanmansfeld@umcutrecht.nl)	2	8	1	0	3	0	5	0	6	1	2	0	4
2010Mansfeld066	520	U1_66	Netherlands	Mansfeld2010(http://www.ncbi.nlm.nih.gov/pubmed/20976062)	R van Mansfeld(R.vanmansfeld@umcutrecht.nl)	1	8	3	0	5	0	4	0	1	2	4	0	2
2010Mansfeld067	521	U1_67	Netherlands	Mansfeld2010(http://www.ncbi.nlm.nih.gov/pubmed/20976062)	R van Mansfeld(R.vanmansfeld@umcutrecht.nl)	2	8	3	0	5	0	5	0	1	2	1	0	1
2010Mansfeld068	522	U1_68	Netherlands	Mansfeld2010(http://www.ncbi.nlm.nih.gov/pubmed/20976062)	R van Mansfeld(R.vanmansfeld@umcutrecht.nl)	2	8	4	0	3	0	5	0	2	3	3	0	6
2010Mansfeld069	523	U1_71	Netherlands	Mansfeld2010(http://www.ncbi.nlm.nih.gov/pubmed/20976062)	R van Mansfeld(R.vanmansfeld@umcutrecht.nl)	2	8	3	0	2	0	5	0	1	2	4	0	2
2010Mansfeld070	524	U1_72	Netherlands	Mansfeld2010(http://www.ncbi.nlm.nih.gov/pubmed/20976062)	R van Mansfeld(R.vanmansfeld@umcutrecht.nl)	2	8	4	0	3	0	2	0	2	3	3	0	6
2010Mansfeld071	525	U1_74	Netherlands	Mansfeld2010(http://www.ncbi.nlm.nih.gov/pubmed/20976062)	R van Mansfeld(R.vanmansfeld@umcutrecht.nl)	3	8	5	0	2	0	1	0	4	1	2	0	4
2010Mansfeld072	526	U1_75	Netherlands	Mansfeld2010(http://www.ncbi.nlm.nih.gov/pubmed/20976062)	R van Mansfeld(R.vanmansfeld@umcutrecht.nl)	4	9	2	0	2	0	3	0	2	1	2	0	2
2010Mansfeld073	527	U1_76	Netherlands	Mansfeld2010(http://www.ncbi.nlm.nih.gov/pubmed/20976062)	R van Mansfeld(R.vanmansfeld@umcutrecht.nl)	3	8	4	0	5	0	4	0	4	2	4	0	2
2010Mansfeld074	528	U1_77	Netherlands	Mansfeld2010(http://www.ncbi.nlm.nih.gov/pubmed/20976062)	R van Mansfeld(R.vanmansfeld@umcutrecht.nl)	2	9	1	0	2	0	5	0	0	1	5	0	2
2010Mansfeld075	529	U1_79	Netherlands	Mansfeld2010(http://www.ncbi.nlm.nih.gov/pubmed/20976062)	R van Mansfeld(R.vanmansfeld@umcutrecht.nl)	3	8	4	0	2	0	9	0	4	1	4	0	2
2010Mansfeld076	530	U1_81	Netherlands	Mansfeld2010(http://www.ncbi.nlm.nih.gov/pubmed/20976062)	R van Mansfeld(R.vanmansfeld@umcutrecht.nl)	2	9	1	0	2	0	2	0	0	1	5	0	2
2010Mansfeld077	531	U1_82	Netherlands	Mansfeld2010(http://www.ncbi.nlm.nih.gov/pubmed/20976062)	R van Mansfeld(R.vanmansfeld@umcutrecht.nl)	2	9	1	0	2	0	1	0	0	1	5	0	2
2010Mansfeld078	532	U1_83	Netherlands	Mansfeld2010(http://www.ncbi.nlm.nih.gov/pubmed/20976062)	R van Mansfeld(R.vanmansfeld@umcutrecht.nl)	2	8	1	0	6	0	9	0	3	1	2	0	3
2010Mansfeld079	533	U1_84	Netherlands	Mansfeld2010(http://www.ncbi.nlm.nih.gov/pubmed/20976062)	R van Mansfeld(R.vanmansfeld@umcutrecht.nl)	2	8	4	0	2	0	9	0	4	1	3	0	2
2010Mansfeld080	534	U1_85	Netherlands	Mansfeld2010(http://www.ncbi.nlm.nih.gov/pubmed/20976062)	R van Mansfeld(R.vanmansfeld@umcutrecht.nl)	2	8	4	0	5	0	4	0	4	2	3	0	2
2010Mansfeld081	535	U1_86	Netherlands	Mansfeld2010(http://www.ncbi.nlm.nih.gov/pubmed/20976062)	R van Mansfeld(R.vanmansfeld@umcutrecht.nl)	2	8	4	0	5	0	4	0	4	1	4	0	2
2010Mansfeld082	536	U1_87	Netherlands	Mansfeld2010(http://www.ncbi.nlm.nih.gov/pubmed/20976062)	R van Mansfeld(R.vanmansfeld@umcutrecht.nl)	2	8	4	0	5	0	4	0	4	2	4	0	2
2010Mansfeld083	537	U1_88	Netherlands	Mansfeld2010(http://www.ncbi.nlm.nih.gov/pubmed/20976062)	R van Mansfeld(R.vanmansfeld@umcutrecht.nl)	2	8	4	0	2	0	9	0	4	1	4	0	2
2010Mansfeld084	538	U1_92	Netherlands	Mansfeld2010(http://www.ncbi.nlm.nih.gov/pubmed/20976062)	R van Mansfeld(R.vanmansfeld@umcutrecht.nl)	3	8	3	0	8	0	4	0	1	2	1	0	3
2010Mansfeld085	539	U2_02	Netherlands	Mansfeld2010(http://www.ncbi.nlm.nih.gov/pubmed/20976062)	R van Mansfeld(R.vanmansfeld@umcutrecht.nl)	5	9	1	0	3	0	6	0	2	1	2	0	2
2010Mansfeld086	540	U2_03	Netherlands	Mansfeld2010(http://www.ncbi.nlm.nih.gov/pubmed/20976062)	R van Mansfeld(R.vanmansfeld@umcutrecht.nl)	5	9	1	0	3	0	4	0	2	1	2	0	2
2010Mansfeld087	541	U2_04	Netherlands	Mansfeld2010(http://www.ncbi.nlm.nih.gov/pubmed/20976062)	R van Mansfeld(R.vanmansfeld@umcutrecht.nl)	2	9	1	0	5	0	5	0	3	2	6	0	2
2010Mansfeld088	542	U2_08	Netherlands	Mansfeld2010(http://www.ncbi.nlm.nih.gov/pubmed/20976062)	R van Mansfeld(R.vanmansfeld@umcutrecht.nl)	3	9	5	0	2	0	4	0	4	2	4	0	4
2010Mansfeld089	543	U2_11	Netherlands	Mansfeld2010(http://www.ncbi.nlm.nih.gov/pubmed/20976062)	R van Mansfeld(R.vanmansfeld@umcutrecht.nl)	3	8	4	0	7	0	5	0	6	4	1	0	6
2010Mansfeld090	544	U2_13	Netherlands	Mansfeld2010(http://www.ncbi.nlm.nih.gov/pubmed/20976062)	R van Mansfeld(R.vanmansfeld@umcutrecht.nl)	3	8	5	0	4	0	5	0	4	2	2	0	2
2010Mansfeld091	545	U2_18	Netherlands	Mansfeld2010(http://www.ncbi.nlm.nih.gov/pubmed/20976062)	R van Mansfeld(R.vanmansfeld@umcutrecht.nl)	3	8	1	0	3	0	6	0	4	1	3	0	2
2010Mansfeld092	546	U2_19	Netherlands	Mansfeld2010(http://www.ncbi.nlm.nih.gov/pubmed/20976062)	R van Mansfeld(R.vanmansfeld@umcutrecht.nl)	3	8	4	0	6	0	5	0	3	2	3	0	2
2010Mansfeld093	547	U2_21	Netherlands	Mansfeld2010(http://www.ncbi.nlm.nih.gov/pubmed/20976062)	R van Mansfeld(R.vanmansfeld@umcutrecht.nl)	3	9	1	0	5	0	6	0	2	1	3	0	2
2010Mansfeld094	548	U2_22	Netherlands	Mansfeld2010(http://www.ncbi.nlm.nih.gov/pubmed/20976062)	R van Mansfeld(R.vanmansfeld@umcutrecht.nl)	3	8	4	0	3	0	5	0	1	2	3	0	3
2010Mansfeld095	549	U2_23	Netherlands	Mansfeld2010(http://www.ncbi.nlm.nih.gov/pubmed/20976062)	R van Mansfeld(R.vanmansfeld@umcutrecht.nl)	5	9	2	0	2	0	5	0	2	1	2	0	2
2010Mansfeld096	550	U2_24	Netherlands	Mansfeld2010(http://www.ncbi.nlm.nih.gov/pubmed/20976062)	R van Mansfeld(R.vanmansfeld@umcutrecht.nl)	3	8	3	0	2	0	5	0	4	3	2	0	2
2010Mansfeld097	551	U2_30	Netherlands	Mansfeld2010(http://www.ncbi.nlm.nih.gov/pubmed/20976062)	R van Mansfeld(R.vanmansfeld@umcutrecht.nl)	3	8	1	0	3	0	5	0	5	1	2	0	4
2010Mansfeld098	552	U2_31	Netherlands	Mansfeld2010(http://www.ncbi.nlm.nih.gov/pubmed/20976062)	R van Mansfeld(R.vanmansfeld@umcutrecht.nl)	3	8	5	0	5	0	1	0	4	1	2	0	5
2010Mansfeld099	553	U2_33	Netherlands	Mansfeld2010(http://www.ncbi.nlm.nih.gov/pubmed/20976062)	R van Mansfeld(R.vanmansfeld@umcutrecht.nl)	3	8	1	0	3	0	1	0	5	2	1	0	3
2010Mansfeld100	554	U2_38	Netherlands	Mansfeld2010(http://www.ncbi.nlm.nih.gov/pubmed/20976062)	R van Mansfeld(R.vanmansfeld@umcutrecht.nl)	3	8	5	0	3	0	5	0	4	2	3	0	2
2010Mansfeld101	555	U2_39	Netherlands	Mansfeld2010(http://www.ncbi.nlm.nih.gov/pubmed/20976062)	R van Mansfeld(R.vanmansfeld@umcutrecht.nl)	3	9	1	0	3	0	5	0	0	1	5	0	4
2010Mansfeld102	556	U2_40	Netherlands	Mansfeld2010(http://www.ncbi.nlm.nih.gov/pubmed/20976062)	R van Mansfeld(R.vanmansfeld@umcutrecht.nl)	0	8	4	0	7	0	2	0	3	2	3	0	3
2010Mansfeld103	557	U2_43	Netherlands	Mansfeld2010(http://www.ncbi.nlm.nih.gov/pubmed/20976062)	R van Mansfeld(R.vanmansfeld@umcutrecht.nl)	2	8	4	0	2	0	4	0	4	2	2	0	3
2010Mansfeld104	558	U2_44	Netherlands	Mansfeld2010(http://www.ncbi.nlm.nih.gov/pubmed/20976062)	R van Mansfeld(R.vanmansfeld@umcutrecht.nl)	2	8	5	0	4	0	5	0	4	2	3	0	2
2010Mansfeld105	559	U2_45	Netherlands	Mansfeld2010(http://www.ncbi.nlm.nih.gov/pubmed/20976062)	R van Mansfeld(R.vanmansfeld@umcutrecht.nl)	5	8	3	0	2	0	5	0	1	2	4	0	2
2010Mansfeld106	560	U2_51	Netherlands	Mansfeld2010(http://www.ncbi.nlm.nih.gov/pubmed/20976062)	R van Mansfeld(R.vanmansfeld@umcutrecht.nl)	2	9	1	0	2	0	1	0	2	1	5	0	4
2010Mansfeld107	561	U2_53	Netherlands	Mansfeld2010(http://www.ncbi.nlm.nih.gov/pubmed/20976062)	R van Mansfeld(R.vanmansfeld@umcutrecht.nl)	5	8	1	0	5	0	5	0	2	1	3	0	4
2010Mansfeld108	562	U2_56	Netherlands	Mansfeld2010(http://www.ncbi.nlm.nih.gov/pubmed/20976062)	R van Mansfeld(R.vanmansfeld@umcutrecht.nl)	2	9	2	0	7	0	3	0	4	1	1	0	3
2010Mansfeld109	563	U2_61	Netherlands	Mansfeld2010(http://www.ncbi.nlm.nih.gov/pubmed/20976062)	R van Mansfeld(R.vanmansfeld@umcutrecht.nl)	3	8	1	0	4	0	3	0	2	1	2	0	3
2010Mansfeld110	564	U2_67	Netherlands	Mansfeld2010(http://www.ncbi.nlm.nih.gov/pubmed/20976062)	R van Mansfeld(R.vanmansfeld@umcutrecht.nl)	2	8	2	0	2	0	5	0	1	1	0	0	2
2010Mansfeld111	565	U4_01	Netherlands	Mansfeld2010(http://www.ncbi.nlm.nih.gov/pubmed/20976062)	R van Mansfeld(R.vanmansfeld@umcutrecht.nl)	6	9	1	0	2	0	5	0	2	1	6	0	4
2010Mansfeld112	566	U4_04	Netherlands	Mansfeld2010(http://www.ncbi.nlm.nih.gov/pubmed/20976062)	R van Mansfeld(R.vanmansfeld@umcutrecht.nl)	2	9	4	0	3	0	5	0	1	2	3	0	3
2010Mansfeld113	567	U4_05	Netherlands	Mansfeld2010(http://www.ncbi.nlm.nih.gov/pubmed/20976062)	R van Mansfeld(R.vanmansfeld@umcutrecht.nl)	4	9	1	0	3	0	8	0	2	1	3	0	3
2010Mansfeld114	568	U4_07	Netherlands	Mansfeld2010(http://www.ncbi.nlm.nih.gov/pubmed/20976062)	R van Mansfeld(R.vanmansfeld@umcutrecht.nl)	2	9	5	0	4	0	5	0	1	2	2	0	2
2010Mansfeld115	569	U4_09	Netherlands	Mansfeld2010(http://www.ncbi.nlm.nih.gov/pubmed/20976062)	R van Mansfeld(R.vanmansfeld@umcutrecht.nl)	2	9	6	0	3	0	5	0	4	2	2	0	5
2010Mansfeld116	570	U4_11	Netherlands	Mansfeld2010(http://www.ncbi.nlm.nih.gov/pubmed/20976062)	R van Mansfeld(R.vanmansfeld@umcutrecht.nl)	2	8	2	0	3	0	5	0	1	1	3	0	2
2010Mansfeld117	571	U4_12	Netherlands	Mansfeld2010(http://www.ncbi.nlm.nih.gov/pubmed/20976062)	R van Mansfeld(R.vanmansfeld@umcutrecht.nl)	3	8	1	0	4	0	5	0	1	2	2	0	2
2010Mansfeld118	572	U4_14	Netherlands	Mansfeld2010(http://www.ncbi.nlm.nih.gov/pubmed/20976062)	R van Mansfeld(R.vanmansfeld@umcutrecht.nl)	6	8	1	0	2	0	5	0	2	1	6	0	4
2010Mansfeld119	573	U4_16	Netherlands	Mansfeld2010(http://www.ncbi.nlm.nih.gov/pubmed/20976062)	R van Mansfeld(R.vanmansfeld@umcutrecht.nl)	1	9	1	0	2	0	1	0	2	1	5	0	4
2010Mansfeld120	574	U4_20	Netherlands	Mansfeld2010(http://www.ncbi.nlm.nih.gov/pubmed/20976062)	R van Mansfeld(R.vanmansfeld@umcutrecht.nl)	2	8	2	0	4	0	1	0	2	2	3	0	2
2010Mansfeld121	575	U4_22	Netherlands	Mansfeld2010(http://www.ncbi.nlm.nih.gov/pubmed/20976062)	R van Mansfeld(R.vanmansfeld@umcutrecht.nl)	2	8	4	0	5	0	2	0	2	2	1	0	3
2010Mansfeld122	576	U4_23	Netherlands	Mansfeld2010(http://www.ncbi.nlm.nih.gov/pubmed/20976062)	R van Mansfeld(R.vanmansfeld@umcutrecht.nl)	2	9	2	0	3	0	1	0	2	2	2	0	2
2010Mansfeld123	577	U4_25	Netherlands	Mansfeld2010(http://www.ncbi.nlm.nih.gov/pubmed/20976062)	R van Mansfeld(R.vanmansfeld@umcutrecht.nl)	2	8	4	0	4	0	1	0	4	2	4	0	7
2010Mansfeld124	578	U4_27	Netherlands	Mansfeld2010(http://www.ncbi.nlm.nih.gov/pubmed/20976062)	R van Mansfeld(R.vanmansfeld@umcutrecht.nl)	3	8	1	0	4	0	3	0	2	1	3	0	3
2010Mansfeld125	579	U4_28	Netherlands	Mansfeld2010(http://www.ncbi.nlm.nih.gov/pubmed/20976062)	R van Mansfeld(R.vanmansfeld@umcutrecht.nl)	3	8	4	0	6	0	2	0	5	2	1	0	3
2010Mansfeld126	580	U4_30	Netherlands	Mansfeld2010(http://www.ncbi.nlm.nih.gov/pubmed/20976062)	R van Mansfeld(R.vanmansfeld@umcutrecht.nl)	7	9	1	0	2	0	3	0	2	1	6	0	4
2010Mansfeld127	581	U4_32	Netherlands	Mansfeld2010(http://www.ncbi.nlm.nih.gov/pubmed/20976062)	R van Mansfeld(R.vanmansfeld@umcutrecht.nl)	5	9	1	0	5	0	6	0	2	1	3	0	2
2010Mansfeld128	582	U4_33	Netherlands	Mansfeld2010(http://www.ncbi.nlm.nih.gov/pubmed/20976062)	R van Mansfeld(R.vanmansfeld@umcutrecht.nl)	2	9	1	0	5	0	6	0	2	1	3	0	2
2010Mansfeld129	583	U4_35	Netherlands	Mansfeld2010(http://www.ncbi.nlm.nih.gov/pubmed/20976062)	R van Mansfeld(R.vanmansfeld@umcutrecht.nl)	5	9	1	0	2	0	5	0	2	1	6	0	4
2010Mansfeld130	584	U4_38	Netherlands	Mansfeld2010(http://www.ncbi.nlm.nih.gov/pubmed/20976062)	R van Mansfeld(R.vanmansfeld@umcutrecht.nl)	3	9	5	0	6	0	1	0	6	3	1	0	6
2010Mansfeld131	585	U4_39	Netherlands	Mansfeld2010(http://www.ncbi.nlm.nih.gov/pubmed/20976062)	R van Mansfeld(R.vanmansfeld@umcutrecht.nl)	3	8	4	0	6	0	5	0	2	1	2	0	2
2010Mansfeld132	586	U4_40	Netherlands	Mansfeld2010(http://www.ncbi.nlm.nih.gov/pubmed/20976062)	R van Mansfeld(R.vanmansfeld@umcutrecht.nl)	3	8	5	0	4	0	5	0	6	1	2	0	3
2010Mansfeld133	587	U4_41	Netherlands	Mansfeld2010(http://www.ncbi.nlm.nih.gov/pubmed/20976062)	R van Mansfeld(R.vanmansfeld@umcutrecht.nl)	3	8	4	0	4	0	2	0	4	2	3	0	3
2010Mansfeld134	588	U4_42	Netherlands	Mansfeld2010(http://www.ncbi.nlm.nih.gov/pubmed/20976062)	R van Mansfeld(R.vanmansfeld@umcutrecht.nl)	6	9	1	0	3	0	5	0	2	1	6	0	4
2010Mansfeld135	589	U5_01	Netherlands	Mansfeld2010(http://www.ncbi.nlm.nih.gov/pubmed/20976062)	R van Mansfeld(R.vanmansfeld@umcutrecht.nl)	2	8	4	0	3	0	5	0	1	2	4	0	4
2010Mansfeld136	590	U5_03	Netherlands	Mansfeld2010(http://www.ncbi.nlm.nih.gov/pubmed/20976062)	R van Mansfeld(R.vanmansfeld@umcutrecht.nl)	3	9	4	0	3	0	2	0	1	1	3	0	5
2010Mansfeld137	591	U5_06	Netherlands	Mansfeld2010(http://www.ncbi.nlm.nih.gov/pubmed/20976062)	R van Mansfeld(R.vanmansfeld@umcutrecht.nl)	3	9	4	0	3	0	5	0	1	2	4	0	3
2010Mansfeld138	592	U5_07	Netherlands	Mansfeld2010(http://www.ncbi.nlm.nih.gov/pubmed/20976062)	R van Mansfeld(R.vanmansfeld@umcutrecht.nl)	4	8	4	0	5	0	4	0	4	2	6	0	8
2010Mansfeld139	593	U5_08	Netherlands	Mansfeld2010(http://www.ncbi.nlm.nih.gov/pubmed/20976062)	R van Mansfeld(R.vanmansfeld@umcutrecht.nl)	3	9	4	0	3	0	5	0	1	2	4	0	3
2010Mansfeld140	594	U5_10	Netherlands	Mansfeld2010(http://www.ncbi.nlm.nih.gov/pubmed/20976062)	R van Mansfeld(R.vanmansfeld@umcutrecht.nl)	3	9	6	0	3	0	5	0	4	2	2	0	5
2010Mansfeld141	595	U5_12	Netherlands	Mansfeld2010(http://www.ncbi.nlm.nih.gov/pubmed/20976062)	R van Mansfeld(R.vanmansfeld@umcutrecht.nl)	3	9	5	0	4	0	5	0	1	2	2	0	2
2010Mansfeld142	596	U5_15	Netherlands	Mansfeld2010(http://www.ncbi.nlm.nih.gov/pubmed/20976062)	R van Mansfeld(R.vanmansfeld@umcutrecht.nl)	3	9	4	0	8	0	2	0	4	2	4	0	3
2010Mansfeld143	597	U5_16	Netherlands	Mansfeld2010(http://www.ncbi.nlm.nih.gov/pubmed/20976062)	R van Mansfeld(R.vanmansfeld@umcutrecht.nl)	2	9	4	0	8	0	2	0	4	2	3	0	3
2010Mansfeld144	598	U5_17	Netherlands	Mansfeld2010(http://www.ncbi.nlm.nih.gov/pubmed/20976062)	R van Mansfeld(R.vanmansfeld@umcutrecht.nl)	2	8	3	0	3	0	7	0	2	2	3	0	2
2010Mansfeld145	599	U5_21	Netherlands	Mansfeld2010(http://www.ncbi.nlm.nih.gov/pubmed/20976062)	R van Mansfeld(R.vanmansfeld@umcutrecht.nl)	3	8	15	0	7	0	7	0	1	2	3	0	2
2010Mansfeld146	600	U5_22	Netherlands	Mansfeld2010(http://www.ncbi.nlm.nih.gov/pubmed/20976062)	R van Mansfeld(R.vanmansfeld@umcutrecht.nl)	1	8	6	0	8	0	5	0	3	2	2	0	4
2010Mansfeld147	601	U5_23	Netherlands	Mansfeld2010(http://www.ncbi.nlm.nih.gov/pubmed/20976062)	R van Mansfeld(R.vanmansfeld@umcutrecht.nl)	3	9	17	0	3	0	5	0	1	2	2	0	3
2010Mansfeld148	602	U5_25	Netherlands	Mansfeld2010(http://www.ncbi.nlm.nih.gov/pubmed/20976062)	R van Mansfeld(R.vanmansfeld@umcutrecht.nl)	3	8	5	0	2	0	5	0	3	3	3	0	5
2010Mansfeld149	603	U5_27	Netherlands	Mansfeld2010(http://www.ncbi.nlm.nih.gov/pubmed/20976062)	R van Mansfeld(R.vanmansfeld@umcutrecht.nl)	3	9	4	0	6	0	2	0	4	2	1	0	3
2010Mansfeld150	604	U5_29	Netherlands	Mansfeld2010(http://www.ncbi.nlm.nih.gov/pubmed/20976062)	R van Mansfeld(R.vanmansfeld@umcutrecht.nl)	3	8	6	0	4	0	4	0	1	2	2	0	7
2010Mansfeld151	605	U5_31	Netherlands	Mansfeld2010(http://www.ncbi.nlm.nih.gov/pubmed/20976062)	R van Mansfeld(R.vanmansfeld@umcutrecht.nl)	2	9	4	0	7	0	3	0	2	1	3	0	4
2010Mansfeld152	606	U5_32	Netherlands	Mansfeld2010(http://www.ncbi.nlm.nih.gov/pubmed/20976062)	R van Mansfeld(R.vanmansfeld@umcutrecht.nl)	2	9	5	0	4	0	5	0	4	3	2	0	5
2010Mansfeld153	607	U5_33	Netherlands	Mansfeld2010(http://www.ncbi.nlm.nih.gov/pubmed/20976062)	R van Mansfeld(R.vanmansfeld@umcutrecht.nl)	3	8	5	0	2	0	5	0	4	3	3	0	5
2010Mansfeld154	608	U5_35	Netherlands	Mansfeld2010(http://www.ncbi.nlm.nih.gov/pubmed/20976062)	R van Mansfeld(R.vanmansfeld@umcutrecht.nl)	3	8	4	0	4	0	3	0	5	2	3	0	3
2010Mansfeld155	609	U5_36	Netherlands	Mansfeld2010(http://www.ncbi.nlm.nih.gov/pubmed/20976062)	R van Mansfeld(R.vanmansfeld@umcutrecht.nl)	2	8	4	0	6	0	2	0	4	2	1	0	3
2010Mansfeld156	610	U5_37	Netherlands	Mansfeld2010(http://www.ncbi.nlm.nih.gov/pubmed/20976062)	R van Mansfeld(R.vanmansfeld@umcutrecht.nl)	3	8	2	0	2	0	1	0	2	2	2	0	2
2010Mansfeld157	611	U5_38	Netherlands	Mansfeld2010(http://www.ncbi.nlm.nih.gov/pubmed/20976062)	R van Mansfeld(R.vanmansfeld@umcutrecht.nl)	2	8	4	0	3	0	5	0	1	2	4	0	3
2010Mansfeld158	612	U5_39	Netherlands	Mansfeld2010(http://www.ncbi.nlm.nih.gov/pubmed/20976062)	R van Mansfeld(R.vanmansfeld@umcutrecht.nl)	4	9	6	0	5	0	5	0	3	2	2	0	8
2010Mansfeld159	613	U5_40	Netherlands	Mansfeld2010(http://www.ncbi.nlm.nih.gov/pubmed/20976062)	R van Mansfeld(R.vanmansfeld@umcutrecht.nl)	2	9	3	0	3	0	5	0	1	2	3	0	3
2010Mansfeld160	614	U5_41	Netherlands	Mansfeld2010(http://www.ncbi.nlm.nih.gov/pubmed/20976062)	R van Mansfeld(R.vanmansfeld@umcutrecht.nl)	3	9	5	0	2	0	5	0	4	3	2	0	5
2010Mansfeld161	615	U5_42	Netherlands	Mansfeld2010(http://www.ncbi.nlm.nih.gov/pubmed/20976062)	R van Mansfeld(R.vanmansfeld@umcutrecht.nl)	2	9	5	0	2	0	5	0	4	3	3	0	5
2010Mansfeld162	616	U5_44	Netherlands	Mansfeld2010(http://www.ncbi.nlm.nih.gov/pubmed/20976062)	R van Mansfeld(R.vanmansfeld@umcutrecht.nl)	2	8	5	0	3	0	5	0	5	2	2	0	2
2010Mansfeld163	617	U5_47	Netherlands	Mansfeld2010(http://www.ncbi.nlm.nih.gov/pubmed/20976062)	R van Mansfeld(R.vanmansfeld@umcutrecht.nl)	3	9	6	0	3	0	6	0	0	1	5	0	4
2010Mansfeld164	618	U5_49	Netherlands	Mansfeld2010(http://www.ncbi.nlm.nih.gov/pubmed/20976062)	R van Mansfeld(R.vanmansfeld@umcutrecht.nl)	2	8	3	0	3	0	2	0	1	2	2	0	2
2010Mansfeld165	619	U5_50	Netherlands	Mansfeld2010(http://www.ncbi.nlm.nih.gov/pubmed/20976062)	R van Mansfeld(R.vanmansfeld@umcutrecht.nl)	2	8	5	0	3	0	2	0	1	2	3	0	2
2010Mansfeld166	620	U5_51	Netherlands	Mansfeld2010(http://www.ncbi.nlm.nih.gov/pubmed/20976062)	R van Mansfeld(R.vanmansfeld@umcutrecht.nl)	2	9	5	0	3	0	2	0	1	2	3	0	2
2010Mansfeld167	621	U5_52	Netherlands	Mansfeld2010(http://www.ncbi.nlm.nih.gov/pubmed/20976062)	R van Mansfeld(R.vanmansfeld@umcutrecht.nl)	2	9	5	0	3	0	5	0	5	2	2	0	2
2010Mansfeld168	622	U5_54	Netherlands	Mansfeld2010(http://www.ncbi.nlm.nih.gov/pubmed/20976062)	R van Mansfeld(R.vanmansfeld@umcutrecht.nl)	3	8	5	0	2	0	3	0	4	2	3	0	4
2010Mansfeld169	623	VW0172	Netherlands	Mansfeld2010(http://www.ncbi.nlm.nih.gov/pubmed/20976062)	R van Mansfeld(R.vanmansfeld@umcutrecht.nl)	3	8	4	0	3	0	2	0	1	1	1	0	5
2010Mansfeld170	624	VW0174	Netherlands	Mansfeld2010(http://www.ncbi.nlm.nih.gov/pubmed/20976062)	R van Mansfeld(R.vanmansfeld@umcutrecht.nl)	3	9	1	0	6	0	1	0	6	2	4	0	4
2010Mansfeld171	625	VW0177	Netherlands	Mansfeld2010(http://www.ncbi.nlm.nih.gov/pubmed/20976062)	R van Mansfeld(R.vanmansfeld@umcutrecht.nl)	1	8	4	0	7	0	5	0	5	2	3	0	2
2010Mansfeld172	626	VW0181	Netherlands	Mansfeld2010(http://www.ncbi.nlm.nih.gov/pubmed/20976062)	R van Mansfeld(R.vanmansfeld@umcutrecht.nl)	3	8	6	0	6	0	5	0	2	1	3	0	2
2010Mansfeld173	627	VW0191	Netherlands	Mansfeld2010(http://www.ncbi.nlm.nih.gov/pubmed/20976062)	R van Mansfeld(R.vanmansfeld@umcutrecht.nl)	3	9	5	0	3	0	5	0	4	2	1	0	2
2010Mansfeld174	628	VW0194	Netherlands	Mansfeld2010(http://www.ncbi.nlm.nih.gov/pubmed/20976062)	R van Mansfeld(R.vanmansfeld@umcutrecht.nl)	3	9	1	0	2	0	5	0	0	1	4	0	2
2010Mansfeld175	629	VW0196	Netherlands	Mansfeld2010(http://www.ncbi.nlm.nih.gov/pubmed/20976062)	R van Mansfeld(R.vanmansfeld@umcutrecht.nl)	3	8	4	0	2	0	1	0	6	3	3	0	2
2010Mansfeld176	630	VW0200	Netherlands	Mansfeld2010(http://www.ncbi.nlm.nih.gov/pubmed/20976062)	R van Mansfeld(R.vanmansfeld@umcutrecht.nl)	2	8	3	0	5	0	5	0	6	2	4	0	6
2010Mansfeld177	631	VW0204	Netherlands	Mansfeld2010(http://www.ncbi.nlm.nih.gov/pubmed/20976062)	R van Mansfeld(R.vanmansfeld@umcutrecht.nl)	3	8	4	0	5	0	5	0	4	1	3	0	5
2010Mansfeld178	632	VW0208	Netherlands	Mansfeld2010(http://www.ncbi.nlm.nih.gov/pubmed/20976062)	R van Mansfeld(R.vanmansfeld@umcutrecht.nl)	3	8	4	0	2	0	3	0	2	2	0	0	2
2010Mansfeld179	633	VW0213	Netherlands	Mansfeld2010(http://www.ncbi.nlm.nih.gov/pubmed/20976062)	R van Mansfeld(R.vanmansfeld@umcutrecht.nl)	4	8	4	0	7	0	0	0	5	2	3	0	2
2010Mansfeld180	634	VW0215	Netherlands	Mansfeld2010(http://www.ncbi.nlm.nih.gov/pubmed/20976062)	R van Mansfeld(R.vanmansfeld@umcutrecht.nl)	3	8	4	0	8	0	2	0	4	2	4	0	3
2010Mansfeld181	635	VW0219	Netherlands	Mansfeld2010(http://www.ncbi.nlm.nih.gov/pubmed/20976062)	R van Mansfeld(R.vanmansfeld@umcutrecht.nl)	3	8	6	0	3	0	4	0	4	2	2	0	2
2010Mansfeld182	636	VW0221	Netherlands	Mansfeld2010(http://www.ncbi.nlm.nih.gov/pubmed/20976062)	R van Mansfeld(R.vanmansfeld@umcutrecht.nl)	0	8	4	0	2	0	3	0	5	1	3	0	7
2010Mansfeld183	637	VW0222	Netherlands	Mansfeld2010(http://www.ncbi.nlm.nih.gov/pubmed/20976062)	R van Mansfeld(R.vanmansfeld@umcutrecht.nl)	3	8	7	0	3	0	5	0	6	2	1	0	2
2010Mansfeld184	638	VW0223	Netherlands	Mansfeld2010(http://www.ncbi.nlm.nih.gov/pubmed/20976062)	R van Mansfeld(R.vanmansfeld@umcutrecht.nl)	3	8	7	0	3	0	9	0	6	2	1	0	2
2010Mansfeld185	639	VW0226	Netherlands	Mansfeld2010(http://www.ncbi.nlm.nih.gov/pubmed/20976062)	R van Mansfeld(R.vanmansfeld@umcutrecht.nl)	3	8	4	0	4	0	3	0	5	3	3	0	4
2010Mansfeld186	640	VW0227	Netherlands	Mansfeld2010(http://www.ncbi.nlm.nih.gov/pubmed/20976062)	R van Mansfeld(R.vanmansfeld@umcutrecht.nl)	3	9	1	0	3	0	5	0	2	1	0	0	2
2010Mansfeld187	641	VW0233	Netherlands	Mansfeld2010(http://www.ncbi.nlm.nih.gov/pubmed/20976062)	R van Mansfeld(R.vanmansfeld@umcutrecht.nl)	3	8	4	0	3	0	5	0	2	3	3	0	6
2010Mansfeld188	642	VW0246	Netherlands	Mansfeld2010(http://www.ncbi.nlm.nih.gov/pubmed/20976062)	R van Mansfeld(R.vanmansfeld@umcutrecht.nl)	3	9	1	0	3	0	0	0	2	1	0	0	2
2010Mansfeld189	643	VW0247	Netherlands	Mansfeld2010(http://www.ncbi.nlm.nih.gov/pubmed/20976062)	R van Mansfeld(R.vanmansfeld@umcutrecht.nl)	3	9	1	0	3	0	1	0	2	1	0	0	2
2010Mansfeld190	644	VW0249	Netherlands	Mansfeld2010(http://www.ncbi.nlm.nih.gov/pubmed/20976062)	R van Mansfeld(R.vanmansfeld@umcutrecht.nl)	3	8	6	0	7	0	5	0	2	1	3	0	2
2010Mansfeld191	645	VW0250	Netherlands	Mansfeld2010(http://www.ncbi.nlm.nih.gov/pubmed/20976062)	R van Mansfeld(R.vanmansfeld@umcutrecht.nl)	3	8	4	0	3	0	3	0	6	2	4	0	2
2010Mansfeld192	646	VW0251	Netherlands	Mansfeld2010(http://www.ncbi.nlm.nih.gov/pubmed/20976062)	R van Mansfeld(R.vanmansfeld@umcutrecht.nl)	3	8	3	0	3	0	4	0	2	1	5	0	5
2010Mansfeld193	647	VW0266	Netherlands	Mansfeld2010(http://www.ncbi.nlm.nih.gov/pubmed/20976062)	R van Mansfeld(R.vanmansfeld@umcutrecht.nl)	4	8	4	0	2	0	5	0	5	2	3	0	2
2010Mansfeld194	648	VW0276	Netherlands	Mansfeld2010(http://www.ncbi.nlm.nih.gov/pubmed/20976062)	R van Mansfeld(R.vanmansfeld@umcutrecht.nl)	3	9	1	0	5	0	5	0	2	1	4	0	3
2010Mansfeld195	649	VW0285	Netherlands	Mansfeld2010(http://www.ncbi.nlm.nih.gov/pubmed/20976062)	R van Mansfeld(R.vanmansfeld@umcutrecht.nl)	3	8	4	0	8	0	1	0	1	2	3	0	2
2010Mansfeld196	650	VW0292	Netherlands	Mansfeld2010(http://www.ncbi.nlm.nih.gov/pubmed/20976062)	R van Mansfeld(R.vanmansfeld@umcutrecht.nl)	7	9	1	0	5	0	6	0	2	1	3	0	3
2010Mansfeld197	651	VW0311	Netherlands	Mansfeld2010(http://www.ncbi.nlm.nih.gov/pubmed/20976062)	R van Mansfeld(R.vanmansfeld@umcutrecht.nl)	3	9	1	0	5	0	1	0	2	1	4	0	2
2010Mansfeld198	652	VW0343	Netherlands	Mansfeld2010(http://www.ncbi.nlm.nih.gov/pubmed/20976062)	R van Mansfeld(R.vanmansfeld@umcutrecht.nl)	3	8	4	0	5	0	11	0	2	2	4	0	6
2010Mansfeld199	653	VW0360	Netherlands	Mansfeld2010(http://www.ncbi.nlm.nih.gov/pubmed/20976062)	R van Mansfeld(R.vanmansfeld@umcutrecht.nl)	3	8	4	0	2	0	2	0	2	2	4	0	3
2010Mansfeld200	654	VW0382	Netherlands	Mansfeld2010(http://www.ncbi.nlm.nih.gov/pubmed/20976062)	R van Mansfeld(R.vanmansfeld@umcutrecht.nl)	3	9	1	0	3	0	5	0	3	2	2	0	2
2010Mansfeld201	655	VW0393	Netherlands	Mansfeld2010(http://www.ncbi.nlm.nih.gov/pubmed/20976062)	R van Mansfeld(R.vanmansfeld@umcutrecht.nl)	3	8	4	0	2	0	1	0	2	2	4	0	3
2010Mansfeld202	656	VW0395	Netherlands	Mansfeld2010(http://www.ncbi.nlm.nih.gov/pubmed/20976062)	R van Mansfeld(R.vanmansfeld@umcutrecht.nl)	3	8	4	0	2	0	3	0	5	2	2	0	2
2010Mansfeld203	657	VW0405	Netherlands	Mansfeld2010(http://www.ncbi.nlm.nih.gov/pubmed/20976062)	R van Mansfeld(R.vanmansfeld@umcutrecht.nl)	3	8	4	0	2	0	1	0	6	3	4	0	2
2010Mansfeld204	658	VW0437	Netherlands	Mansfeld2010(http://www.ncbi.nlm.nih.gov/pubmed/20976062)	R van Mansfeld(R.vanmansfeld@umcutrecht.nl)	4	8	4	0	3	0	5	0	5	2	3	0	2
2010Mansfeld205	659	ZHIP_B643	Netherlands	Mansfeld2010(http://www.ncbi.nlm.nih.gov/pubmed/20976062)	R van Mansfeld(R.vanmansfeld@umcutrecht.nl)	3	8	1	0	3	0	5	0	2	0	5	0	3
2010Mansfeld206	660	ZHIP_PA1002	Netherlands	Mansfeld2010(http://www.ncbi.nlm.nih.gov/pubmed/20976062)	R van Mansfeld(R.vanmansfeld@umcutrecht.nl)	2	8	5	0	4	0	5	0	1	2	2	0	2
2010Mansfeld207	661	ZHIP_PA788	Netherlands	Mansfeld2010(http://www.ncbi.nlm.nih.gov/pubmed/20976062)	R van Mansfeld(R.vanmansfeld@umcutrecht.nl)	3	8	1	0	2	0	5	0	5	2	2	0	4
2010Mansfeld208	662	ZHIP_PA797	Netherlands	Mansfeld2010(http://www.ncbi.nlm.nih.gov/pubmed/20976062)	R van Mansfeld(R.vanmansfeld@umcutrecht.nl)	2	8	4	0	6	0	4	0	2	2	4	0	2
2010Mansfeld209	663	ZHIP_PA798	Netherlands	Mansfeld2010(http://www.ncbi.nlm.nih.gov/pubmed/20976062)	R van Mansfeld(R.vanmansfeld@umcutrecht.nl)	3	8	1	0	2	0	5	0	5	2	2	0	4
2010Mansfeld210	664	ZHIP_PA799	Netherlands	Mansfeld2010(http://www.ncbi.nlm.nih.gov/pubmed/20976062)	R van Mansfeld(R.vanmansfeld@umcutrecht.nl)	2	8	1	0	6	0	9	0	3	1	3	0	3
2010Mansfeld211	665	ZHIP_PA806	Netherlands	Mansfeld2010(http://www.ncbi.nlm.nih.gov/pubmed/20976062)	R van Mansfeld(R.vanmansfeld@umcutrecht.nl)	2	8	4	0	6	0	4	0	2	2	4	0	2
2010Mansfeld212	666	ZHIP_PA814	Netherlands	Mansfeld2010(http://www.ncbi.nlm.nih.gov/pubmed/20976062)	R van Mansfeld(R.vanmansfeld@umcutrecht.nl)	2	8	4	0	2	0	3	0	5	1	3	0	7
2010Mansfeld213	667	ZHIP_PA817	Netherlands	Mansfeld2010(http://www.ncbi.nlm.nih.gov/pubmed/20976062)	R van Mansfeld(R.vanmansfeld@umcutrecht.nl)	2	9	1	0	2	0	1	0	2	1	5	0	4
2010Mansfeld214	668	ZHIP_PA822	Netherlands	Mansfeld2010(http://www.ncbi.nlm.nih.gov/pubmed/20976062)	R van Mansfeld(R.vanmansfeld@umcutrecht.nl)	2	8	4	0	6	0	4	0	2	2	0	0	2
2010Mansfeld215	669	ZHIP_PA824	Netherlands	Mansfeld2010(http://www.ncbi.nlm.nih.gov/pubmed/20976062)	R van Mansfeld(R.vanmansfeld@umcutrecht.nl)	2	8	4	0	8	0	2	0	4	2	4	0	3
2010Mansfeld216	670	ZHIP_PA829	Netherlands	Mansfeld2010(http://www.ncbi.nlm.nih.gov/pubmed/20976062)	R van Mansfeld(R.vanmansfeld@umcutrecht.nl)	2	9	2	0	3	0	5	0	1	2	2	0	3
2010Mansfeld217	671	ZHIP_PA830	Netherlands	Mansfeld2010(http://www.ncbi.nlm.nih.gov/pubmed/20976062)	R van Mansfeld(R.vanmansfeld@umcutrecht.nl)	2	8	6	0	3	0	5	0	4	2	2	0	2
2010Mansfeld218	672	ZHIP_PA831	Netherlands	Mansfeld2010(http://www.ncbi.nlm.nih.gov/pubmed/20976062)	R van Mansfeld(R.vanmansfeld@umcutrecht.nl)	2	8	4	0	2	0	1	0	4	2	2	0	2
2010Mansfeld219	673	ZHIP_PA835	Netherlands	Mansfeld2010(http://www.ncbi.nlm.nih.gov/pubmed/20976062)	R van Mansfeld(R.vanmansfeld@umcutrecht.nl)	0	8	1	0	2	0	4	0	2	2	2	0	0
2010Mansfeld220	674	ZHIP_PA836	Netherlands	Mansfeld2010(http://www.ncbi.nlm.nih.gov/pubmed/20976062)	R van Mansfeld(R.vanmansfeld@umcutrecht.nl)	1	8	1	0	2	0	2	0	2	1	2	0	3
2010Mansfeld221	675	ZHIP_PA838	Netherlands	Mansfeld2010(http://www.ncbi.nlm.nih.gov/pubmed/20976062)	R van Mansfeld(R.vanmansfeld@umcutrecht.nl)	4	9	1	0	3	0	6	0	2	1	1	0	2
2010Mansfeld222	676	ZHIP_PA839	Netherlands	Mansfeld2010(http://www.ncbi.nlm.nih.gov/pubmed/20976062)	R van Mansfeld(R.vanmansfeld@umcutrecht.nl)	1	8	5	0	7	0	5	0	12	3	2	0	0
2010Mansfeld223	677	ZHIP_PA843	Netherlands	Mansfeld2010(http://www.ncbi.nlm.nih.gov/pubmed/20976062)	R van Mansfeld(R.vanmansfeld@umcutrecht.nl)	2	8	1	0	7	0	3	0	1	3	4	0	2
2010Mansfeld224	678	ZHIP_PA844	Netherlands	Mansfeld2010(http://www.ncbi.nlm.nih.gov/pubmed/20976062)	R van Mansfeld(R.vanmansfeld@umcutrecht.nl)	2	8	5	0	3	0	5	0	6	2	3	0	2
2010Mansfeld225	679	ZHIP_PA853	Netherlands	Mansfeld2010(http://www.ncbi.nlm.nih.gov/pubmed/20976062)	R van Mansfeld(R.vanmansfeld@umcutrecht.nl)	2	8	5	0	6	0	6	0	5	4	2	0	4
2010Mansfeld226	680	ZHIP_PA855	Netherlands	Mansfeld2010(http://www.ncbi.nlm.nih.gov/pubmed/20976062)	R van Mansfeld(R.vanmansfeld@umcutrecht.nl)	3	9	1	0	7	0	6	0	0	1	4	0	4
2010Mansfeld227	681	ZHIP_PA857	Netherlands	Mansfeld2010(http://www.ncbi.nlm.nih.gov/pubmed/20976062)	R van Mansfeld(R.vanmansfeld@umcutrecht.nl)	1	8	1	0	3	0	5	0	2	1	4	0	2
2010Mansfeld228	682	ZHIP_PA858	Netherlands	Mansfeld2010(http://www.ncbi.nlm.nih.gov/pubmed/20976062)	R van Mansfeld(R.vanmansfeld@umcutrecht.nl)	1	8	1	0	3	0	5	0	2	1	3	0	2
2010Mansfeld229	683	ZHIP_PA859	Netherlands	Mansfeld2010(http://www.ncbi.nlm.nih.gov/pubmed/20976062)	R van Mansfeld(R.vanmansfeld@umcutrecht.nl)	2	8	1	0	3	0	5	0	1	1	3	0	2
2010Mansfeld230	684	ZHIP_PA862	Netherlands	Mansfeld2010(http://www.ncbi.nlm.nih.gov/pubmed/20976062)	R van Mansfeld(R.vanmansfeld@umcutrecht.nl)	2	8	4	0	5	0	5	0	3	2	3	0	2
2010Mansfeld231	685	ZHIP_PA870	Netherlands	Mansfeld2010(http://www.ncbi.nlm.nih.gov/pubmed/20976062)	R van Mansfeld(R.vanmansfeld@umcutrecht.nl)	3	9	1	0	7	0	6	0	0	1	5	0	4
2010Mansfeld232	686	ZHIP_PA873	Netherlands	Mansfeld2010(http://www.ncbi.nlm.nih.gov/pubmed/20976062)	R van Mansfeld(R.vanmansfeld@umcutrecht.nl)	2	9	4	0	4	0	3	0	5	2	3	0	6
2010Mansfeld233	687	ZHIP_PA878	Netherlands	Mansfeld2010(http://www.ncbi.nlm.nih.gov/pubmed/20976062)	R van Mansfeld(R.vanmansfeld@umcutrecht.nl)	2	9	1	0	5	0	6	0	2	1	4	0	2
2010Mansfeld234	688	ZHIP_PA879	Netherlands	Mansfeld2010(http://www.ncbi.nlm.nih.gov/pubmed/20976062)	R van Mansfeld(R.vanmansfeld@umcutrecht.nl)	2	8	7	0	2	0	3	0	3	1	2	0	6
2010Mansfeld235	689	ZHIP_PA887	Netherlands	Mansfeld2010(http://www.ncbi.nlm.nih.gov/pubmed/20976062)	R van Mansfeld(R.vanmansfeld@umcutrecht.nl)	2	8	4	0	3	0	4	0	2	2	2	0	2
2010Mansfeld236	690	ZHIP_PA890	Netherlands	Mansfeld2010(http://www.ncbi.nlm.nih.gov/pubmed/20976062)	R van Mansfeld(R.vanmansfeld@umcutrecht.nl)	2	8	6	0	5	0	0	0	2	1	3	0	2
2010Mansfeld237	691	ZHIP_PA892	Netherlands	Mansfeld2010(http://www.ncbi.nlm.nih.gov/pubmed/20976062)	R van Mansfeld(R.vanmansfeld@umcutrecht.nl)	3	8	1	0	4	0	2	0	2	1	5	0	3
2010Mansfeld238	692	ZHIP_PA898	Netherlands	Mansfeld2010(http://www.ncbi.nlm.nih.gov/pubmed/20976062)	R van Mansfeld(R.vanmansfeld@umcutrecht.nl)	1	8	3	0	5	0	4	0	1	2	3	0	2
2010Mansfeld239	693	ZHIP_PA902	Netherlands	Mansfeld2010(http://www.ncbi.nlm.nih.gov/pubmed/20976062)	R van Mansfeld(R.vanmansfeld@umcutrecht.nl)	2	9	1	0	5	0	1	0	6	2	4	0	3
2010Mansfeld240	694	ZHIP_PA905	Netherlands	Mansfeld2010(http://www.ncbi.nlm.nih.gov/pubmed/20976062)	R van Mansfeld(R.vanmansfeld@umcutrecht.nl)	3	9	1	0	3	0	1	0	2	1	5	0	2
2010Mansfeld241	695	ZHIP_PA906	Netherlands	Mansfeld2010(http://www.ncbi.nlm.nih.gov/pubmed/20976062)	R van Mansfeld(R.vanmansfeld@umcutrecht.nl)	2	8	1	0	3	0	5	0	5	1	2	0	4
2010Mansfeld242	696	ZHIP_PA908	Netherlands	Mansfeld2010(http://www.ncbi.nlm.nih.gov/pubmed/20976062)	R van Mansfeld(R.vanmansfeld@umcutrecht.nl)	2	8	4	0	2	0	5	0	4	2	3	0	2
2010Mansfeld243	697	ZHIP_PA913	Netherlands	Mansfeld2010(http://www.ncbi.nlm.nih.gov/pubmed/20976062)	R van Mansfeld(R.vanmansfeld@umcutrecht.nl)	4	8	1	0	4	0	2	0	1	2	3	0	5
2010Mansfeld244	698	ZHIP_PA921	Netherlands	Mansfeld2010(http://www.ncbi.nlm.nih.gov/pubmed/20976062)	R van Mansfeld(R.vanmansfeld@umcutrecht.nl)	2	8	4	0	4	0	3	0	0	1	2	0	5
2010Mansfeld245	699	ZHIP_PA926	Netherlands	Mansfeld2010(http://www.ncbi.nlm.nih.gov/pubmed/20976062)	R van Mansfeld(R.vanmansfeld@umcutrecht.nl)	2	9	11	0	7	0	5	0	12	12	1	0	2
2010Mansfeld246	700	ZHIP_PA928	Netherlands	Mansfeld2010(http://www.ncbi.nlm.nih.gov/pubmed/20976062)	R van Mansfeld(R.vanmansfeld@umcutrecht.nl)	2	8	4	0	5	0	5	0	4	1	3	0	5
2010Mansfeld247	701	ZHIP_PA934	Netherlands	Mansfeld2010(http://www.ncbi.nlm.nih.gov/pubmed/20976062)	R van Mansfeld(R.vanmansfeld@umcutrecht.nl)	2	9	1	0	2	0	5	0	6	2	2	0	3
2010Mansfeld248	702	ZHIP_PA937	Netherlands	Mansfeld2010(http://www.ncbi.nlm.nih.gov/pubmed/20976062)	R van Mansfeld(R.vanmansfeld@umcutrecht.nl)	2	8	3	0	2	0	4	0	1	2	2	0	2
2010Mansfeld249	703	ZHIP_PA938	Netherlands	Mansfeld2010(http://www.ncbi.nlm.nih.gov/pubmed/20976062)	R van Mansfeld(R.vanmansfeld@umcutrecht.nl)	2	8	2	0	2	0	1	0	5	2	2	0	2
2010Mansfeld250	704	ZHIP_PA944	Netherlands	Mansfeld2010(http://www.ncbi.nlm.nih.gov/pubmed/20976062)	R van Mansfeld(R.vanmansfeld@umcutrecht.nl)	4	8	1	0	5	0	5	0	2	1	1	0	4
2010Mansfeld251	705	ZHIP_PA950	Netherlands	Mansfeld2010(http://www.ncbi.nlm.nih.gov/pubmed/20976062)	R van Mansfeld(R.vanmansfeld@umcutrecht.nl)	2	8	4	0	6	0	5	0	3	2	3	0	2
2010Mansfeld252	706	ZHIP_PA952	Netherlands	Mansfeld2010(http://www.ncbi.nlm.nih.gov/pubmed/20976062)	R van Mansfeld(R.vanmansfeld@umcutrecht.nl)	2	8	3	0	2	0	5	0	1	2	4	0	2
2010Mansfeld253	707	ZHIP_PA953	Netherlands	Mansfeld2010(http://www.ncbi.nlm.nih.gov/pubmed/20976062)	R van Mansfeld(R.vanmansfeld@umcutrecht.nl)	2	8	7	0	4	0	6	0	5	2	1	0	2
2010Mansfeld254	708	ZHIP_PA954	Netherlands	Mansfeld2010(http://www.ncbi.nlm.nih.gov/pubmed/20976062)	R van Mansfeld(R.vanmansfeld@umcutrecht.nl)	2	8	5	0	5	0	1	0	4	1	2	0	5
2010Mansfeld255	709	ZHIP_PA955	Netherlands	Mansfeld2010(http://www.ncbi.nlm.nih.gov/pubmed/20976062)	R van Mansfeld(R.vanmansfeld@umcutrecht.nl)	1	8	1	0	5	0	1	0	2	1	6	0	3
2010Mansfeld256	710	ZHIP_PA956	Netherlands	Mansfeld2010(http://www.ncbi.nlm.nih.gov/pubmed/20976062)	R van Mansfeld(R.vanmansfeld@umcutrecht.nl)	3	8	1	0	3	0	5	0	2	1	3	0	1
2010Mansfeld257	711	ZHIP_PA959	Netherlands	Mansfeld2010(http://www.ncbi.nlm.nih.gov/pubmed/20976062)	R van Mansfeld(R.vanmansfeld@umcutrecht.nl)	2	8	3	0	3	0	3	0	5	2	1	0	4
2010Mansfeld258	712	ZHIP_PA962	Netherlands	Mansfeld2010(http://www.ncbi.nlm.nih.gov/pubmed/20976062)	R van Mansfeld(R.vanmansfeld@umcutrecht.nl)	2	8	6	0	6	0	5	0	2	1	3	0	2
2010Mansfeld259	713	ZHIP_PA967	Netherlands	Mansfeld2010(http://www.ncbi.nlm.nih.gov/pubmed/20976062)	R van Mansfeld(R.vanmansfeld@umcutrecht.nl)	2	8	5	0	2	0	5	0	3	2	2	0	2
2010Mansfeld260	714	ZHIP_PA973	Netherlands	Mansfeld2010(http://www.ncbi.nlm.nih.gov/pubmed/20976062)	R van Mansfeld(R.vanmansfeld@umcutrecht.nl)	2	8	4	0	5	0	4	0	5	2	4	0	3
2010Mansfeld261	715	ZHIP_PA977	Netherlands	Mansfeld2010(http://www.ncbi.nlm.nih.gov/pubmed/20976062)	R van Mansfeld(R.vanmansfeld@umcutrecht.nl)	2	8	4	0	0	0	4	0	2	2	2	0	2
2010Mansfeld262	716	ZHIP_PA982	Netherlands	Mansfeld2010(http://www.ncbi.nlm.nih.gov/pubmed/20976062)	R van Mansfeld(R.vanmansfeld@umcutrecht.nl)	2	8	4	0	7	0	4	0	2	2	2	0	2
2010Mansfeld263	717	ZHIP_PA983	Netherlands	Mansfeld2010(http://www.ncbi.nlm.nih.gov/pubmed/20976062)	R van Mansfeld(R.vanmansfeld@umcutrecht.nl)	3	8	2	0	3	0	2	0	2	1	3	0	4
2010Mansfeld264	718	ZHIP_PA984	Netherlands	Mansfeld2010(http://www.ncbi.nlm.nih.gov/pubmed/20976062)	R van Mansfeld(R.vanmansfeld@umcutrecht.nl)	2	8	0	0	2	0	4	0	0	3	4	0	8
2010Mansfeld265	719	ZHIP_PA988	Netherlands	Mansfeld2010(http://www.ncbi.nlm.nih.gov/pubmed/20976062)	R van Mansfeld(R.vanmansfeld@umcutrecht.nl)	2	8	4	0	3	0	3	0	1	2	2	0	2
2010Mansfeld266	720	ZHIP_PA989	Netherlands	Mansfeld2010(http://www.ncbi.nlm.nih.gov/pubmed/20976062)	R van Mansfeld(R.vanmansfeld@umcutrecht.nl)	3	9	1	0	3	0	6	0	0	1	5	0	4
2010Mansfeld267	721	ZHIP_PA990	Netherlands	Mansfeld2010(http://www.ncbi.nlm.nih.gov/pubmed/20976062)	R van Mansfeld(R.vanmansfeld@umcutrecht.nl)	2	9	3	0	6	0	3	0	4	1	1	0	3
2010Mansfeld268	722	ZHIP_PA993	Netherlands	Mansfeld2010(http://www.ncbi.nlm.nih.gov/pubmed/20976062)	R van Mansfeld(R.vanmansfeld@umcutrecht.nl)	5	9	1	0	3	0	6	0	0	1	1	0	2
2010Mansfeld269	723	ZHIP_PA998	Netherlands	Mansfeld2010(http://www.ncbi.nlm.nih.gov/pubmed/20976062)	R van Mansfeld(R.vanmansfeld@umcutrecht.nl)	2	8	4	0	7	0	2	0	4	2	4	0	3
paeru2#0001	724	PAO1	Australia:Melbourne	Vu-Thien2007 (http://www.ncbi.nlm.nih.gov/pubmed/17699654)	Christine Pourcel (christine.pourcel@i2bc.paris-saclay.fr)	4	8	7	12	5	9	5	3	4	3	2	2	4	X	X	X
paeru2#0521	725	CF_PAC4-1	France:Clermont-Ferrand	Llanes2013 (https://pubmed.ncbi.nlm.nih.gov/23629014)	Christine Pourcel (christine.pourcel@i2bc.paris-saclay.fr)	2.5	8	4	12	2	6	1	6	4	3	4	1	2
paeru2#0522	726	CF_PAC4-2	France:Clermont-Ferrand	Llanes2013 (https://pubmed.ncbi.nlm.nih.gov/23629014)	Christine Pourcel (christine.pourcel@i2bc.paris-saclay.fr)	2.5	9	4	11	6	6	2	2	4	2	1	3	3
paeru2#0523	727	CF_PAC4-3	France:Clermont-Ferrand	Llanes2013 (https://pubmed.ncbi.nlm.nih.gov/23629014)	Christine Pourcel (christine.pourcel@i2bc.paris-saclay.fr)	2.5	9	1	12	3	11	4	5.5	4	3	4	3	4	X	X	X
paeru2#0524	728	CF_PAC4-4	France:Clermont-Ferrand	Llanes2013 (https://pubmed.ncbi.nlm.nih.gov/23629014)	Christine Pourcel (christine.pourcel@i2bc.paris-saclay.fr)	2.5	8	6	11	6	3	5	3	2	1	3	1	2
paeru2#0525	729	CF_PAC4-5	France:Clermont-Ferrand	Llanes2013 (https://pubmed.ncbi.nlm.nih.gov/23629014)	Christine Pourcel (christine.pourcel@i2bc.paris-saclay.fr)	0	0	0	0	0	0	0	0	0	0	0	0	0
paeru2#0526	730	CF_PAC4-6	France:Clermont-Ferrand	Llanes2013 (https://pubmed.ncbi.nlm.nih.gov/23629014)	Christine Pourcel (christine.pourcel@i2bc.paris-saclay.fr)	2.5	8	6	11	6	3	5	3	2	1	3	1	2
paeru2#0527	731	CF_PAC4-7	France:Clermont-Ferrand	Llanes2013 (https://pubmed.ncbi.nlm.nih.gov/23629014)	Christine Pourcel (christine.pourcel@i2bc.paris-saclay.fr)	2.5	8	2	12	3	6	9	3	6	2	1	4	2
paeru2#0528	732	CF_PAC4-8	France:Clermont-Ferrand	Llanes2013 (https://pubmed.ncbi.nlm.nih.gov/23629014)	Christine Pourcel (christine.pourcel@i2bc.paris-saclay.fr)	2.5	8	5	8.5	2	6	5	4	1	2	3	2	2
paeru2#0529	733	CF_PAC4-9	France:Clermont-Ferrand	Llanes2013 (https://pubmed.ncbi.nlm.nih.gov/23629014)	Christine Pourcel (christine.pourcel@i2bc.paris-saclay.fr)	2.5	9	4	11	6	6	2	2	5	2	1	3	3
paeru2#0530	734	CF_PAC4-10	France:Clermont-Ferrand	Llanes2013 (https://pubmed.ncbi.nlm.nih.gov/23629014)	Christine Pourcel (christine.pourcel@i2bc.paris-saclay.fr)	2.5	8	4	12	2	6	1	6	6	3	4	1	2
paeru2#0531	735	CF_PAC4-11	France:Clermont-Ferrand	Llanes2013 (https://pubmed.ncbi.nlm.nih.gov/23629014)	Christine Pourcel (christine.pourcel@i2bc.paris-saclay.fr)	2.5	9	1	12	3	11	4	5.5	4	3	4	3	4
paeru2#0532	736	CF_PAC4-12	France:Clermont-Ferrand	Llanes2013 (https://pubmed.ncbi.nlm.nih.gov/23629014)	Christine Pourcel (christine.pourcel@i2bc.paris-saclay.fr)	4	8	1	12	5	9	5	4	2	1	2	2	4
paeru2#0533	737	CF_PAC4-13	France:Clermont-Ferrand	Llanes2013 (https://pubmed.ncbi.nlm.nih.gov/23629014)	Christine Pourcel (christine.pourcel@i2bc.paris-saclay.fr)	2.5	8	4	11	3	9	4.5	3	2	2	2	2	2
paeru2#0534	738	CF_PAC4-14	France:Clermont-Ferrand	Llanes2013 (https://pubmed.ncbi.nlm.nih.gov/23629014)	Christine Pourcel (christine.pourcel@i2bc.paris-saclay.fr)	2.5	8	5	12	5	9	1	5	4	1	2	2	5
paeru2#0535	739	CF_PAC4-15	France:Clermont-Ferrand	Llanes2013 (https://pubmed.ncbi.nlm.nih.gov/23629014)	Christine Pourcel (christine.pourcel@i2bc.paris-saclay.fr)	2.5	8	6	11	6	3	5	3	2	1	3	1	2
paeru2#0536	740	CF_PAC4-16	France:Clermont-Ferrand	Llanes2013 (https://pubmed.ncbi.nlm.nih.gov/23629014)	Christine Pourcel (christine.pourcel@i2bc.paris-saclay.fr)	3	8	1	12	3	9	5	2	3	1	3	2	3
paeru2#0537	741	CF_PAC4-17	France:Clermont-Ferrand	Llanes2013 (https://pubmed.ncbi.nlm.nih.gov/23629014)	Christine Pourcel (christine.pourcel@i2bc.paris-saclay.fr)	3	8	1	12	3	9	5	2	3	1	3	2	3
paeru2#0538	742	CF_PAC4-18	France:Clermont-Ferrand	Llanes2013 (https://pubmed.ncbi.nlm.nih.gov/23629014)	Christine Pourcel (christine.pourcel@i2bc.paris-saclay.fr)	2.5	8	4	12	2	6	1	6	4	3	4	1	2
paeru2#0539	743	CF_PAC4-19	France:Clermont-Ferrand	Llanes2013 (https://pubmed.ncbi.nlm.nih.gov/23629014)	Christine Pourcel (christine.pourcel@i2bc.paris-saclay.fr)	2.5	9	6	11	5	3	5	3	2	1	3	1	2
paeru2#0540	744	CF_PAC4-20	France:Clermont-Ferrand	Llanes2013 (https://pubmed.ncbi.nlm.nih.gov/23629014)	Christine Pourcel (christine.pourcel@i2bc.paris-saclay.fr)	2	8	1	12	6	9	5	5	2	1	4	3	4
paeru2#1361	745	LES	Great Britain	Llanes2013 (https://pubmed.ncbi.nlm.nih.gov/23629014)	Christine Pourcel (christine.pourcel@i2bc.paris-saclay.fr)	2.5	8	0	11	7	9.5	5	4	4	2	4	3	2	X	X	X
paeru2#0541	746	CF_PAC4Ref	France:Clermont-Ferrand	Llanes2013 (https://pubmed.ncbi.nlm.nih.gov/23629014)	Christine Pourcel (christine.pourcel@i2bc.paris-saclay.fr)	2.5	8	5	12	5	9	1	5	4	1	2	2	5
paeru2#0542	747	CO_PAC6-1	France:Paris	Llanes2013 (https://pubmed.ncbi.nlm.nih.gov/23629014)	Christine Pourcel (christine.pourcel@i2bc.paris-saclay.fr)	2.5	9	4	11	6	6	2	2	5	2	1	3	3
paeru2#0543	748	CO_PAC6-2	France:Paris	Llanes2013 (https://pubmed.ncbi.nlm.nih.gov/23629014)	Christine Pourcel (christine.pourcel@i2bc.paris-saclay.fr)	2.5	8	3	13	6	9	8	5	2	2	3	4	3
paeru2#0544	749	CO_PAC6-3	France:Paris	Llanes2013 (https://pubmed.ncbi.nlm.nih.gov/23629014)	Christine Pourcel (christine.pourcel@i2bc.paris-saclay.fr)	2.5	8	5	12	5	9	1	5	4	1	2	2	5
paeru2#0545	750	CO_PAC6-4	France:Paris	Llanes2013 (https://pubmed.ncbi.nlm.nih.gov/23629014)	Christine Pourcel (christine.pourcel@i2bc.paris-saclay.fr)	2.5	8	4	11	2	3	3	0	1	2	4	2	3
paeru2#0546	751	CO_PAC6-5	France:Paris	Llanes2013 (https://pubmed.ncbi.nlm.nih.gov/23629014)	Christine Pourcel (christine.pourcel@i2bc.paris-saclay.fr)	2.5	8	4	11	2	3	3	0	1	2	4	2	3
paeru2#0547	752	CO_PAC6-6	France:Paris	Llanes2013 (https://pubmed.ncbi.nlm.nih.gov/23629014)	Christine Pourcel (christine.pourcel@i2bc.paris-saclay.fr)	2.5	8	1	11	2	6	4	4	1	1	2	3	2
paeru2#0548	753	CO_PAC6-7	France:Paris	Llanes2013 (https://pubmed.ncbi.nlm.nih.gov/23629014)	Christine Pourcel (christine.pourcel@i2bc.paris-saclay.fr)	2.5	8	4	10	4	5	3	6	5	2	3	1	3
paeru2#0549	754	CO_PAC6-8	France:Paris	Llanes2013 (https://pubmed.ncbi.nlm.nih.gov/23629014)	Christine Pourcel (christine.pourcel@i2bc.paris-saclay.fr)	2.5	8	4	10	4	5	3	6	5	2	3	1	3
paeru2#0550	755	CO_PAC6-9	France:Paris	Llanes2013 (https://pubmed.ncbi.nlm.nih.gov/23629014)	Christine Pourcel (christine.pourcel@i2bc.paris-saclay.fr)	2.5	8	0	11	3	0	2	0	2	2	3	1	2	X	X	X
paeru2#0551	756	CO_PAC6-10	France:Paris	Llanes2013 (https://pubmed.ncbi.nlm.nih.gov/23629014)	Christine Pourcel (christine.pourcel@i2bc.paris-saclay.fr)	2.5	8	7	11	7	3	4	2	5	2	3	2	3
paeru2#0552	757	CO_PAC6-11	France:Paris	Llanes2013 (https://pubmed.ncbi.nlm.nih.gov/23629014)	Christine Pourcel (christine.pourcel@i2bc.paris-saclay.fr)	2.5	8	0	12	3	5	0	4.5	6	1	2	1	4
paeru2#0553	758	CO_PAC6-12	France:Paris	Llanes2013 (https://pubmed.ncbi.nlm.nih.gov/23629014)	Christine Pourcel (christine.pourcel@i2bc.paris-saclay.fr)	2.5	9	2	11	3	8	4	3	6	1	2	1	3
paeru2#0554	759	CO_PAC6-13	France:Paris	Llanes2013 (https://pubmed.ncbi.nlm.nih.gov/23629014)	Christine Pourcel (christine.pourcel@i2bc.paris-saclay.fr)	2.5	8	6	11	3	6	1	4	6	1	2	1	5
paeru2#0555	760	CO_PAC6-14	France:Paris	Llanes2013 (https://pubmed.ncbi.nlm.nih.gov/23629014)	Christine Pourcel (christine.pourcel@i2bc.paris-saclay.fr)	2.5	8	1	11	3	8	1	3	2	3	3	3	6
paeru2#0556	761	CO_PAC6-15	France:Paris	Llanes2013 (https://pubmed.ncbi.nlm.nih.gov/23629014)	Christine Pourcel (christine.pourcel@i2bc.paris-saclay.fr)	2.5	8	2	12	3	8	4	5	5	1	3	3	2
paeru2#0557	762	CO_PAC6-16	France:Paris	Llanes2013 (https://pubmed.ncbi.nlm.nih.gov/23629014)	Christine Pourcel (christine.pourcel@i2bc.paris-saclay.fr)	2.5	8	1	12	3	5	5	4	6	1	2	1	4	X	X	X
paeru2#0558	763	CO_PAC6-17	France:Paris	Llanes2013 (https://pubmed.ncbi.nlm.nih.gov/23629014)	Christine Pourcel (christine.pourcel@i2bc.paris-saclay.fr)	2	9	2	0	3	8	1	6	2.5	1	2	5	2
paeru2#0559	764	CO_PAC6-18	France:Paris	Llanes2013 (https://pubmed.ncbi.nlm.nih.gov/23629014)	Christine Pourcel (christine.pourcel@i2bc.paris-saclay.fr)	2	9	2	0	3	8	1	6	2.5	1	2	5	2
paeru2#0560	765	CO_PAC6-19	France:Paris	Llanes2013 (https://pubmed.ncbi.nlm.nih.gov/23629014)	Christine Pourcel (christine.pourcel@i2bc.paris-saclay.fr)	2.5	8	5	12	5	9	1	5	4	1	2	2	5
paeru2#0561	766	CO_PAC6-20	France:Paris	Llanes2013 (https://pubmed.ncbi.nlm.nih.gov/23629014)	Christine Pourcel (christine.pourcel@i2bc.paris-saclay.fr)	2.5	8	4	12	2	0	3	3	3	3	2	4	2
paeru2#0562	767	RD_PAC8-1	France:Paris	Llanes2013 (https://pubmed.ncbi.nlm.nih.gov/23629014)	Christine Pourcel (christine.pourcel@i2bc.paris-saclay.fr)	2.5	9	4	12	6	9	8	2	2	2.5	3	4	4
paeru2#0563	768	RD_PAC8-2	France:Paris	Llanes2013 (https://pubmed.ncbi.nlm.nih.gov/23629014)	Christine Pourcel (christine.pourcel@i2bc.paris-saclay.fr)	2.5	8	1	11	6	9	9	0	3	1	3	3	3
paeru2#0564	769	RD_PAC8-3	France:Paris	Llanes2013 (https://pubmed.ncbi.nlm.nih.gov/23629014)	Christine Pourcel (christine.pourcel@i2bc.paris-saclay.fr)	2	9	0	11	4	9	5	0	2	2	4	1	0
paeru2#0565	770	RD_PAC8-4	France:Paris	Llanes2013 (https://pubmed.ncbi.nlm.nih.gov/23629014)	Christine Pourcel (christine.pourcel@i2bc.paris-saclay.fr)	3	8	1	12	3	9	5	5	5	1	5	1	3
paeru2#0566	771	RD_PAC8-5	France:Paris	Llanes2013 (https://pubmed.ncbi.nlm.nih.gov/23629014)	Christine Pourcel (christine.pourcel@i2bc.paris-saclay.fr)	2.5	8	0	12	7	9	4	0	2	1	2	1	2	X	X	X
paeru2#0567	772	RD_PAC8-6	France:Paris	Llanes2013 (https://pubmed.ncbi.nlm.nih.gov/23629014)	Christine Pourcel (christine.pourcel@i2bc.paris-saclay.fr)	2.5	8	3	10	3	6	5	2	5	2	4	3	2
paeru2#0568	773	RD_PAC8-7	France:Paris	Llanes2013 (https://pubmed.ncbi.nlm.nih.gov/23629014)	Christine Pourcel (christine.pourcel@i2bc.paris-saclay.fr)	2.5	8	1	11	2	11	4	5	5	2	4	3	4
paeru2#0569	774	RD_PAC8-8	France:Paris	Llanes2013 (https://pubmed.ncbi.nlm.nih.gov/23629014)	Christine Pourcel (christine.pourcel@i2bc.paris-saclay.fr)	2.5	8	3	8.5	8	6	4.5	2	1	2	1	1	1.5	X	X	X
paeru2#0570	775	RD_PAC8-9	France:Paris	Llanes2013 (https://pubmed.ncbi.nlm.nih.gov/23629014)	Christine Pourcel (christine.pourcel@i2bc.paris-saclay.fr)	2.5	8	1	11	6	9	9	0	3	1	3	3	3
paeru2#0571	776	RD_PAC8-10	France:Paris	Llanes2013 (https://pubmed.ncbi.nlm.nih.gov/23629014)	Christine Pourcel (christine.pourcel@i2bc.paris-saclay.fr)	2.5	8	1	11	2	6	4	4	1	1	2	3	2
paeru2#0572	777	RD_PAC8-11	France:Paris	Llanes2013 (https://pubmed.ncbi.nlm.nih.gov/23629014)	Christine Pourcel (christine.pourcel@i2bc.paris-saclay.fr)	2.5	8	1	11	2	6	4	4	1	1	2	3	2
paeru2#0573	778	RD_PAC8-12	France:Paris	Llanes2013 (https://pubmed.ncbi.nlm.nih.gov/23629014)	Christine Pourcel (christine.pourcel@i2bc.paris-saclay.fr)	2	9	1	12	2	4	1	5	2	1	5	2	4
paeru2#0574	779	RD_PAC8-13	France:Paris	Llanes2013 (https://pubmed.ncbi.nlm.nih.gov/23629014)	Christine Pourcel (christine.pourcel@i2bc.paris-saclay.fr)	2.5	8	3	12	3	9	3	5	5	2	1	1	4
paeru2#0575	780	RD_PAC8-14	France:Paris	Llanes2013 (https://pubmed.ncbi.nlm.nih.gov/23629014)	Christine Pourcel (christine.pourcel@i2bc.paris-saclay.fr)	2.5	8	3	8.5	8	6	4.5	2	1	2	1	1	1.5
paeru2#0576	781	RD_PAC8-15	France:Paris	Llanes2013 (https://pubmed.ncbi.nlm.nih.gov/23629014)	Christine Pourcel (christine.pourcel@i2bc.paris-saclay.fr)	2.5	8	3	8.5	8	6	4.5	2	1	2	1	1	1.5
paeru2#0577	782	RD_PAC8-16	France:Paris	Llanes2013 (https://pubmed.ncbi.nlm.nih.gov/23629014)	Christine Pourcel (christine.pourcel@i2bc.paris-saclay.fr)	2.5	8	1	11	6	9	9	0	3	1	3	3	3
paeru2#0578	783	RD_PAC8-17	France:Paris	Llanes2013 (https://pubmed.ncbi.nlm.nih.gov/23629014)	Christine Pourcel (christine.pourcel@i2bc.paris-saclay.fr)	2.5	8	1	10	4	9	1	2	1	1	4	2	2	X	X	X
paeru2#0579	784	RD_PAC8-18	France:Paris	Llanes2013 (https://pubmed.ncbi.nlm.nih.gov/23629014)	Christine Pourcel (christine.pourcel@i2bc.paris-saclay.fr)	2.5	8	4	10	3	5	5	5	1	2	4	1	3
paeru2#0580	785	RD_PAC8-19	France:Paris	Llanes2013 (https://pubmed.ncbi.nlm.nih.gov/23629014)	Christine Pourcel (christine.pourcel@i2bc.paris-saclay.fr)	2.5	8	1	12	3	9	7	2	1	1	2	2	3
paeru2#0581	786	RD_PAC8-20	France:Paris	Llanes2013 (https://pubmed.ncbi.nlm.nih.gov/23629014)	Christine Pourcel (christine.pourcel@i2bc.paris-saclay.fr)	2.5	9	1	11	2	11	4	5	5	2	4	3	4	X	X	X
paeru2#0582	787	RD_PAC8Ref	France:Paris	Llanes2013 (https://pubmed.ncbi.nlm.nih.gov/23629014)	Christine Pourcel (christine.pourcel@i2bc.paris-saclay.fr)	0	8	1	12	0	9	1	0	4	1	2	2	5
paeru2#0616	788	CA_PAC3-1	France:Caen	Llanes2013 (https://pubmed.ncbi.nlm.nih.gov/23629014)	Christine Pourcel (christine.pourcel@i2bc.paris-saclay.fr)	2.5	8	1	11	2	6	4	4	1	1	2	3	2
paeru2#0617	789	CA_PAC3-2	France:Caen	Llanes2013 (https://pubmed.ncbi.nlm.nih.gov/23629014)	Christine Pourcel (christine.pourcel@i2bc.paris-saclay.fr)	2.5	9	4	11	6	6	2	2	5	2	1	3	3
paeru2#0618	790	CA_PAC3-3	France:Caen	Llanes2013 (https://pubmed.ncbi.nlm.nih.gov/23629014)	Christine Pourcel (christine.pourcel@i2bc.paris-saclay.fr)	2.5	8	4	8	3	6	4	5	4	2	2	3	2
paeru2#0619	791	CA_PAC3-4	France:Caen	Llanes2013 (https://pubmed.ncbi.nlm.nih.gov/23629014)	Christine Pourcel (christine.pourcel@i2bc.paris-saclay.fr)	2.5	8	4	8	3	6	4	5	4	2	2	3	2
paeru2#0620	792	CA_PAC3-5	France:Caen	Llanes2013 (https://pubmed.ncbi.nlm.nih.gov/23629014)	Christine Pourcel (christine.pourcel@i2bc.paris-saclay.fr)	2.5	8	4	8	3	9	2	2	1	1	1	3	5
paeru2#0621	793	CA_PAC3-6	France:Caen	Llanes2013 (https://pubmed.ncbi.nlm.nih.gov/23629014)	Christine Pourcel (christine.pourcel@i2bc.paris-saclay.fr)	2.5	8	4	10	3	5	5	5	1	2	4	1	3
paeru2#0622	794	CA_PAC3-7	France:Caen	Llanes2013 (https://pubmed.ncbi.nlm.nih.gov/23629014)	Christine Pourcel (christine.pourcel@i2bc.paris-saclay.fr)	2.5	8	4	12	8	8	5	5	5	1	4	4	7
paeru2#0623	795	CA_PAC3-8	France:Caen	Llanes2013 (https://pubmed.ncbi.nlm.nih.gov/23629014)	Christine Pourcel (christine.pourcel@i2bc.paris-saclay.fr)	2.5	8	6	11	3	9	6	4	5	1	2	2	5
paeru2#0624	796	CA_PAC3-9	France:Caen	Llanes2013 (https://pubmed.ncbi.nlm.nih.gov/23629014)	Christine Pourcel (christine.pourcel@i2bc.paris-saclay.fr)	2.5	8	1	11	2	6	4	4	1	1	2	3	2
paeru2#0625	797	CA_PAC3-10	France:Caen	Llanes2013 (https://pubmed.ncbi.nlm.nih.gov/23629014)	Christine Pourcel (christine.pourcel@i2bc.paris-saclay.fr)	2.5	8	5	12	3	11	5	2.5	6	2	4	3	3
paeru2#0626	798	CA_PAC3-11	France:Caen	Llanes2013 (https://pubmed.ncbi.nlm.nih.gov/23629014)	Christine Pourcel (christine.pourcel@i2bc.paris-saclay.fr)	2.5	8	2	12	3	8	4	5	5	1	3	1	2
paeru2#0627	799	CA_PAC3-12	France:Caen	Llanes2013 (https://pubmed.ncbi.nlm.nih.gov/23629014)	Christine Pourcel (christine.pourcel@i2bc.paris-saclay.fr)	2.5	8	1	11	6	9	9	0	3	1	3	3	3	X	X	X
paeru2#0628	800	CA_PAC3-13	France:Caen	Llanes2013 (https://pubmed.ncbi.nlm.nih.gov/23629014)	Christine Pourcel (christine.pourcel@i2bc.paris-saclay.fr)	2.5	8	1	11	2	6	4	4	1	1	2	3	2
paeru2#0629	801	CA_PAC3-14	France:Caen	Llanes2013 (https://pubmed.ncbi.nlm.nih.gov/23629014)	Christine Pourcel (christine.pourcel@i2bc.paris-saclay.fr)	2.5	8	4	8	3	6	4	5	4	2	2	3	2
paeru2#0630	802	CA_PAC3-15	France:Caen	Llanes2013 (https://pubmed.ncbi.nlm.nih.gov/23629014)	Christine Pourcel (christine.pourcel@i2bc.paris-saclay.fr)	2.5	9	4	11	6	6	2	2	5	2	1	3	3
paeru2#0631	803	CA_PAC3-16	France:Caen	Llanes2013 (https://pubmed.ncbi.nlm.nih.gov/23629014)	Christine Pourcel (christine.pourcel@i2bc.paris-saclay.fr)	4	8	3	8	2	9	9	2	1	2	4	2	2	X	X	X
paeru2#0632	804	CA_PAC3-17	France:Caen	Llanes2013 (https://pubmed.ncbi.nlm.nih.gov/23629014)	Christine Pourcel (christine.pourcel@i2bc.paris-saclay.fr)	2.5	8	4	10	3	5	5	5	1	2	4	1	3
paeru2#0633	805	CA_PAC3-18	France:Caen	Llanes2013 (https://pubmed.ncbi.nlm.nih.gov/23629014)	Christine Pourcel (christine.pourcel@i2bc.paris-saclay.fr)	2.5	9	4	11	6	6	2	2	5	2	1	3	3
paeru2#0634	806	CA_PAC3-19	France:Caen	Llanes2013 (https://pubmed.ncbi.nlm.nih.gov/23629014)	Christine Pourcel (christine.pourcel@i2bc.paris-saclay.fr)	2.5	9	4	11	2	6	2	2	5	2	1	3	3
paeru2#0635	807	CA_PAC3-20	France:Caen	Llanes2013 (https://pubmed.ncbi.nlm.nih.gov/23629014)	Christine Pourcel (christine.pourcel@i2bc.paris-saclay.fr)	2.5	9	5	12	2.5	11	5	0	3	2	2	3	2
paeru2#0636	808	CA_PAC3-Ref	France:Caen	Llanes2013 (https://pubmed.ncbi.nlm.nih.gov/23629014)	Christine Pourcel (christine.pourcel@i2bc.paris-saclay.fr)	2.5	9	5	11	5	9	1	4	5	1	3	1	2
paeru2#0637	809	TR_PAC2-3	France:Paris	Llanes2013 (https://pubmed.ncbi.nlm.nih.gov/23629014)	Christine Pourcel (christine.pourcel@i2bc.paris-saclay.fr)	2.5	8	5	12	5	9	1	5	4	1	2	2	5	X	X	X
paeru2#0638	810	TR_PAC2-7	France:Paris	Llanes2013 (https://pubmed.ncbi.nlm.nih.gov/23629014)	Christine Pourcel (christine.pourcel@i2bc.paris-saclay.fr)	2.5	9	5	12	5	9	1	5	4	1	2	2	5
paeru2#0639	811	TR_PAC2-Ref	France:Paris	Llanes2013 (https://pubmed.ncbi.nlm.nih.gov/23629014)	Christine Pourcel (christine.pourcel@i2bc.paris-saclay.fr)	2.5	9	1	11	2	9	5	6	6	2	2	4	3
paeru2#0816	812	BE_PAC1-1	France:Besançon	Llanes2013 (https://pubmed.ncbi.nlm.nih.gov/23629014)	Christine Pourcel (christine.pourcel@i2bc.paris-saclay.fr)	2.5	8	5	12	5	9	1	5	4	1	2	2	5
paeru2#0817	813	BE_PAC1-2	France:Besançon	Llanes2013 (https://pubmed.ncbi.nlm.nih.gov/23629014)	Christine Pourcel (christine.pourcel@i2bc.paris-saclay.fr)	2.5	8	4	11	3	8	5	3	2	3	5	3	6
paeru2#0818	814	BE_PAC1-3	France:Besançon	Llanes2013 (https://pubmed.ncbi.nlm.nih.gov/23629014)	Christine Pourcel (christine.pourcel@i2bc.paris-saclay.fr)	2.5	8	5	11	8	8	5	4	5	2	1	4	7
paeru2#0819	815	BE_PAC1-4	France:Besançon	Llanes2013 (https://pubmed.ncbi.nlm.nih.gov/23629014)	Christine Pourcel (christine.pourcel@i2bc.paris-saclay.fr)	2.5	8	4	12	2	6	4	6	6	3	4	1	2
paeru2#0820	816	BE_PAC1-5	France:Besançon	Llanes2013 (https://pubmed.ncbi.nlm.nih.gov/23629014)	Christine Pourcel (christine.pourcel@i2bc.paris-saclay.fr)	2.5	8	4	10	3	5	5.5	5	1	2	4	1	3
paeru2#0821	817	BE_PAC1-6	France:Besançon	Llanes2013 (https://pubmed.ncbi.nlm.nih.gov/23629014)	Christine Pourcel (christine.pourcel@i2bc.paris-saclay.fr)	4	8	1	12	5	9	3	4	2	1	4	3	4
paeru2#0822	818	BE_PAC1-7	France:Besançon	Llanes2013 (https://pubmed.ncbi.nlm.nih.gov/23629014)	Christine Pourcel (christine.pourcel@i2bc.paris-saclay.fr)	4	8	3	8	2	9	9	3	1	2	4	2	2
paeru2#0823	819	BE_PAC1-8	France:Besançon	Llanes2013 (https://pubmed.ncbi.nlm.nih.gov/23629014)	Christine Pourcel (christine.pourcel@i2bc.paris-saclay.fr)	4	9	2	12	2	0	5	3	2	1	2	2	2
paeru2#0824	820	BE_PAC1-9	France:Besançon	Llanes2013 (https://pubmed.ncbi.nlm.nih.gov/23629014)	Christine Pourcel (christine.pourcel@i2bc.paris-saclay.fr)	2.5	8	4	12	2	8	3	5	2	2	2	2	2
paeru2#0825	821	BE_PAC1-10	France:Besançon	Llanes2013 (https://pubmed.ncbi.nlm.nih.gov/23629014)	Christine Pourcel (christine.pourcel@i2bc.paris-saclay.fr)	2.5	8	1	11	3	8	0	3	2	3	3	3	6
paeru2#0826	822	BE_PAC1-11	France:Besançon	Llanes2013 (https://pubmed.ncbi.nlm.nih.gov/23629014)	Christine Pourcel (christine.pourcel@i2bc.paris-saclay.fr)	2.5	8	4	11	6	9	5	0	5	2	1	3	2
paeru2#0827	823	BE_PAC1-12	France:Besançon	Llanes2013 (https://pubmed.ncbi.nlm.nih.gov/23629014)	Christine Pourcel (christine.pourcel@i2bc.paris-saclay.fr)	2.5	8	5	11	8	8	5	4	5	2	1	4	7
paeru2#0828	824	BE_PAC1-13	France:Besançon	Llanes2013 (https://pubmed.ncbi.nlm.nih.gov/23629014)	Christine Pourcel (christine.pourcel@i2bc.paris-saclay.fr)	2.5	8	5	11	8	8	5	4	5	2	1	4	7
paeru2#0829	825	BE_PAC1-14	France:Besançon	Llanes2013 (https://pubmed.ncbi.nlm.nih.gov/23629014)	Christine Pourcel (christine.pourcel@i2bc.paris-saclay.fr)	2.5	8	1	11	1	9	4	4	5	2	3	3	3
paeru2#0830	826	BE_PAC1-15	France:Besançon	Llanes2013 (https://pubmed.ncbi.nlm.nih.gov/23629014)	Christine Pourcel (christine.pourcel@i2bc.paris-saclay.fr)	2.5	8	1	11	7	9	5.5	0	0	2	2	4	0
paeru2#0831	827	BE_PAC1-16	France:Besançon	Llanes2013 (https://pubmed.ncbi.nlm.nih.gov/23629014)	Christine Pourcel (christine.pourcel@i2bc.paris-saclay.fr)	1.5	8	3	11	6	9	3	5	2	2	3	4	2
paeru2#0832	828	BE_PAC1-17	France:Besançon	Llanes2013 (https://pubmed.ncbi.nlm.nih.gov/23629014)	Christine Pourcel (christine.pourcel@i2bc.paris-saclay.fr)	2.5	8	2	12	3	8	2	5	5	1	3	1	2	X	X	X
paeru2#0833	829	BE_PAC1-18	France:Besançon	Llanes2013 (https://pubmed.ncbi.nlm.nih.gov/23629014)	Christine Pourcel (christine.pourcel@i2bc.paris-saclay.fr)	2.5	8	4	12	2	6	1	6	6	3	4	1	2
paeru2#0834	830	BE_PAC1-19	France:Besançon	Llanes2013 (https://pubmed.ncbi.nlm.nih.gov/23629014)	Christine Pourcel (christine.pourcel@i2bc.paris-saclay.fr)	2.5	8	4	12	2	8	3	5	2	2	2	2	2
paeru2#0835	831	BE_PAC1-20	France:Besançon	Llanes2013 (https://pubmed.ncbi.nlm.nih.gov/23629014)	Christine Pourcel (christine.pourcel@i2bc.paris-saclay.fr)	4	8	1	12	5	9	5	4	2	1	4	3	4	X	X	X
paeru2#0836	832	MO_PAC7-1	France:Montpellier	Llanes2013 (https://pubmed.ncbi.nlm.nih.gov/23629014)	Christine Pourcel (christine.pourcel@i2bc.paris-saclay.fr)	2.5	9	4	12	6	11	1	3	6	2.5	4	4	4
paeru2#0837	833	MO_PAC7-2	France:Montpellier	Llanes2013 (https://pubmed.ncbi.nlm.nih.gov/23629014)	Christine Pourcel (christine.pourcel@i2bc.paris-saclay.fr)	2.5	9	4	12	6	11	1	3	6	2.5	4	4	4
paeru2#0838	834	MO_PAC7-3	France:Montpellier	Llanes2013 (https://pubmed.ncbi.nlm.nih.gov/23629014)	Christine Pourcel (christine.pourcel@i2bc.paris-saclay.fr)	2.5	8	4	11	4	6	5	2	1	1.5	2	1.5	2
paeru2#0839	835	MO_PAC7-4	France:Montpellier	Llanes2013 (https://pubmed.ncbi.nlm.nih.gov/23629014)	Christine Pourcel (christine.pourcel@i2bc.paris-saclay.fr)	2.5	8	4	11	4	6	5	2	1	1.5	2	1.5	2
paeru2#0840	836	MO_PAC7-5	France:Montpellier	Llanes2013 (https://pubmed.ncbi.nlm.nih.gov/23629014)	Christine Pourcel (christine.pourcel@i2bc.paris-saclay.fr)	2.5	8	4	11	4	6	5	2	1	1.5	2	1.5	2
paeru2#0841	837	MO_PAC7-6	France:Montpellier	Llanes2013 (https://pubmed.ncbi.nlm.nih.gov/23629014)	Christine Pourcel (christine.pourcel@i2bc.paris-saclay.fr)	2.5	8	6	11	3	6	5	4	4	2.5	2	2	5	X	X	X
paeru2#0842	838	MO_PAC7-7	France:Montpellier	Llanes2013 (https://pubmed.ncbi.nlm.nih.gov/23629014)	Christine Pourcel (christine.pourcel@i2bc.paris-saclay.fr)	2.5	8	6	11	3	6	5	4	4	2.5	2	2	5
paeru2#0843	839	MO_PAC7-8	France:Montpellier	Llanes2013 (https://pubmed.ncbi.nlm.nih.gov/23629014)	Christine Pourcel (christine.pourcel@i2bc.paris-saclay.fr)	2.5	9	4	12	6	11	1	3	6	2.5	4	4	4
paeru2#0844	840	MO_PAC7-9	France:Montpellier	Llanes2013 (https://pubmed.ncbi.nlm.nih.gov/23629014)	Christine Pourcel (christine.pourcel@i2bc.paris-saclay.fr)	2.5	8	0.5	12	7	9	4	5	5	1	2	1	2
paeru2#0845	841	MO_PAC7-10	France:Montpellier	Llanes2013 (https://pubmed.ncbi.nlm.nih.gov/23629014)	Christine Pourcel (christine.pourcel@i2bc.paris-saclay.fr)	2.5	9	4	12	6	11	1	3	6	2.5	4	4	4
paeru2#0846	842	MO_PAC7-11	France:Montpellier	Llanes2013 (https://pubmed.ncbi.nlm.nih.gov/23629014)	Christine Pourcel (christine.pourcel@i2bc.paris-saclay.fr)	2	9	1	12	2	4	1	5	2	1	5	2	4
paeru2#0847	843	MO_PAC7-12	France:Montpellier	Llanes2013 (https://pubmed.ncbi.nlm.nih.gov/23629014)	Christine Pourcel (christine.pourcel@i2bc.paris-saclay.fr)	2.5	9	0	11	2	11	4	0	5	2.5	4	3	4
paeru2#0848	844	MO_PAC7-13	France:Montpellier	Llanes2013 (https://pubmed.ncbi.nlm.nih.gov/23629014)	Christine Pourcel (christine.pourcel@i2bc.paris-saclay.fr)	2.5	8	4	12	8	9	2	2	4	2.5	4	3	3
paeru2#0849	845	MO_PAC7-14	France:Montpellier	Llanes2013 (https://pubmed.ncbi.nlm.nih.gov/23629014)	Christine Pourcel (christine.pourcel@i2bc.paris-saclay.fr)	2.5	8	3	8.5	8	6	4.5	2	1	2.5	1	1	1.5
paeru2#0850	846	MO_PAC7-15	France:Montpellier	Llanes2013 (https://pubmed.ncbi.nlm.nih.gov/23629014)	Christine Pourcel (christine.pourcel@i2bc.paris-saclay.fr)	2.5	8	3	12	3	9	3	0	5	2	1	1	4
paeru2#0851	847	MO_PAC7-16	France:Montpellier	Llanes2013 (https://pubmed.ncbi.nlm.nih.gov/23629014)	Christine Pourcel (christine.pourcel@i2bc.paris-saclay.fr)	2.5	8	3	12	3	9	3	5	5	2	1	1	4
paeru2#0852	848	MO_PAC7-17	France:Montpellier	Llanes2013 (https://pubmed.ncbi.nlm.nih.gov/23629014)	Christine Pourcel (christine.pourcel@i2bc.paris-saclay.fr)	2.5	9	4	12	6	9	8	5	2	2.5	3	4	4
paeru2#0853	849	MO_PAC7-18	France:Montpellier	Llanes2013 (https://pubmed.ncbi.nlm.nih.gov/23629014)	Christine Pourcel (christine.pourcel@i2bc.paris-saclay.fr)	2.5	8	3	11	3	6	8	5	2	2.5	4	4	4
paeru2#0854	850	MO_PAC7-19	France:Montpellier	Llanes2013 (https://pubmed.ncbi.nlm.nih.gov/23629014)	Christine Pourcel (christine.pourcel@i2bc.paris-saclay.fr)	2.5	9	4	12	6	11	1	3	6	2.5	4	4	4
paeru2#0855	851	MO_PAC7-20	France:Montpellier	Llanes2013 (https://pubmed.ncbi.nlm.nih.gov/23629014)	Christine Pourcel (christine.pourcel@i2bc.paris-saclay.fr)	2.5	9	4	12	6	11	1	3	6	2.5	4	4	4
paeru2#0856	852	MO_PAC7-21	France:Montpellier	Llanes2013 (https://pubmed.ncbi.nlm.nih.gov/23629014)	Christine Pourcel (christine.pourcel@i2bc.paris-saclay.fr)	2.5	8	1	11	3	8	0	3	2	3	3	3	6
paeru2#0857	853	MO_PAC7-22	France:Montpellier	Llanes2013 (https://pubmed.ncbi.nlm.nih.gov/23629014)	Christine Pourcel (christine.pourcel@i2bc.paris-saclay.fr)	2.5	8	1	11	3	8	0	3	2	3	3	3	6
paeru2#0858	854	MO_PAC7-23	France:Montpellier	Llanes2013 (https://pubmed.ncbi.nlm.nih.gov/23629014)	Christine Pourcel (christine.pourcel@i2bc.paris-saclay.fr)	2	8	1	13	3	9	5	3	2	1	4	3	4
paeru2#0859	855	MO_PAC7-24	France:Montpellier	Llanes2013 (https://pubmed.ncbi.nlm.nih.gov/23629014)	Christine Pourcel (christine.pourcel@i2bc.paris-saclay.fr)	1.5	8	4	11	5	14	3	4	3	0	3	4	7
paeru2#0860	856	MO_PAC7-25	France:Montpellier	Llanes2013 (https://pubmed.ncbi.nlm.nih.gov/23629014)	Christine Pourcel (christine.pourcel@i2bc.paris-saclay.fr)	1	8	0	11	0	0	5	4	4	0	3	2	2
paeru2#0861	857	MO_PAC7-26	France:Montpellier	Llanes2013 (https://pubmed.ncbi.nlm.nih.gov/23629014)	Christine Pourcel (christine.pourcel@i2bc.paris-saclay.fr)	1	8	1	11	0	0	5	4	4	0	3	2	2
paeru2#0862	858	MO_PAC7-27	France:Montpellier	Llanes2013 (https://pubmed.ncbi.nlm.nih.gov/23629014)	Christine Pourcel (christine.pourcel@i2bc.paris-saclay.fr)	2.5	8	4	11	4	6	5	2	1	1.5	2	1.5	2
paeru2#0863	859	MO_PAC7-28	France:Montpellier	Llanes2013 (https://pubmed.ncbi.nlm.nih.gov/23629014)	Christine Pourcel (christine.pourcel@i2bc.paris-saclay.fr)	2.5	8	4	11	4	6	5	2	1	1.5	2	2	2
paeru2#0864	860	LI_PAC5-1	France:Lille	Llanes2013 (https://pubmed.ncbi.nlm.nih.gov/23629014)	Christine Pourcel (christine.pourcel@i2bc.paris-saclay.fr)	6	8	1	13	2	9	1	5	1	1	2	3	3	X	X	X
paeru2#0865	861	LI_PAC5-2	France:Lille	Llanes2013 (https://pubmed.ncbi.nlm.nih.gov/23629014)	Christine Pourcel (christine.pourcel@i2bc.paris-saclay.fr)	2.5	9	4	11	6	6	2	2	2	2	1	3	3
paeru2#0866	862	LI_PAC5-3	France:Lille	Llanes2013 (https://pubmed.ncbi.nlm.nih.gov/23629014)	Christine Pourcel (christine.pourcel@i2bc.paris-saclay.fr)	2.5	8	7	11	6	6	5	2	2	2	4	1	2
paeru2#0867	863	LI_PAC5-4	France:Lille	Llanes2013 (https://pubmed.ncbi.nlm.nih.gov/23629014)	Christine Pourcel (christine.pourcel@i2bc.paris-saclay.fr)	2.5	8	7	11	6	6	5	2	2	2	4	1	2
paeru2#0868	864	LI_PAC5-5	France:Lille	Llanes2013 (https://pubmed.ncbi.nlm.nih.gov/23629014)	Christine Pourcel (christine.pourcel@i2bc.paris-saclay.fr)	2.5	8	1	11	2	6	4	4	1	1	2	3	2
paeru2#0869	865	LI_PAC5-6	France:Lille	Llanes2013 (https://pubmed.ncbi.nlm.nih.gov/23629014)	Christine Pourcel (christine.pourcel@i2bc.paris-saclay.fr)	2.5	8	7	11	6	6	5	2	2	2	4	1	2
paeru2#0870	866	LI_PAC5-7	France:Lille	Llanes2013 (https://pubmed.ncbi.nlm.nih.gov/23629014)	Christine Pourcel (christine.pourcel@i2bc.paris-saclay.fr)	4	9	2	12	2	13	5	3	2	1	2	2	2
paeru2#0871	867	LI_PAC5-8	France:Lille	Llanes2013 (https://pubmed.ncbi.nlm.nih.gov/23629014)	Christine Pourcel (christine.pourcel@i2bc.paris-saclay.fr)	2.5	8	1	13	4	0	3	2	2	2	3	2	2
paeru2#0872	868	LI_PAC5-9	France:Lille	Llanes2013 (https://pubmed.ncbi.nlm.nih.gov/23629014)	Christine Pourcel (christine.pourcel@i2bc.paris-saclay.fr)	2.5	8	4	13	4	0	3	2	2	2	3	2	2
paeru2#0873	869	LI_PAC5-10	France:Lille	Llanes2013 (https://pubmed.ncbi.nlm.nih.gov/23629014)	Christine Pourcel (christine.pourcel@i2bc.paris-saclay.fr)	2.5	8	4	10	7	8	0	0	4	2	1	2	2	X	X	X
paeru2#0874	870	LI_PAC5-11	France:Lille	Llanes2013 (https://pubmed.ncbi.nlm.nih.gov/23629014)	Christine Pourcel (christine.pourcel@i2bc.paris-saclay.fr)	2.5	8	5	12	3	5	5	5	4	2	2	5	2	X	X	X
paeru2#0875	871	LI_PAC5-12	France:Lille	Llanes2013 (https://pubmed.ncbi.nlm.nih.gov/23629014)	Christine Pourcel (christine.pourcel@i2bc.paris-saclay.fr)	2.5	8	5	12	3	5	5	5	4	2	2	5	2
paeru2#0876	872	LI_PAC5-13	France:Lille	Llanes2013 (https://pubmed.ncbi.nlm.nih.gov/23629014)	Christine Pourcel (christine.pourcel@i2bc.paris-saclay.fr)	2.5	8	1	11	2	6	2	4	1	1	2	3	2
paeru2#0877	873	LI_PAC5-14	France:Lille	Llanes2013 (https://pubmed.ncbi.nlm.nih.gov/23629014)	Christine Pourcel (christine.pourcel@i2bc.paris-saclay.fr)	2.5	8	6	11	3	6	1	4	6	1	2	1	5
paeru2#0878	874	LI_PAC5-15	France:Lille	Llanes2013 (https://pubmed.ncbi.nlm.nih.gov/23629014)	Christine Pourcel (christine.pourcel@i2bc.paris-saclay.fr)	2.5	8	6	11	3	6	1	4	6	1	2	1	5
paeru2#0879	875	LI_PAC5-16	France:Lille	Llanes2013 (https://pubmed.ncbi.nlm.nih.gov/23629014)	Christine Pourcel (christine.pourcel@i2bc.paris-saclay.fr)	2.5	9	1	12	5	6	6	2	2	1	4	1	2
paeru2#0880	876	LI_PAC5-17	France:Lille	Llanes2013 (https://pubmed.ncbi.nlm.nih.gov/23629014)	Christine Pourcel (christine.pourcel@i2bc.paris-saclay.fr)	2	9	1	12	2	4	1	5	2	1	5	2	4
paeru2#0881	877	LI_PAC5-18	France:Lille	Llanes2013 (https://pubmed.ncbi.nlm.nih.gov/23629014)	Christine Pourcel (christine.pourcel@i2bc.paris-saclay.fr)	2.5	9	1	12	5	6	6	2	2	1	4	1	2
paeru2#0882	878	LI_PAC5-19	France:Lille	Llanes2013 (https://pubmed.ncbi.nlm.nih.gov/23629014)	Christine Pourcel (christine.pourcel@i2bc.paris-saclay.fr)	2.5	8	1	11	2	6	4	4	1	1	2	3	2
paeru2#0883	879	LI_PAC5-20	France:Lille	Llanes2013 (https://pubmed.ncbi.nlm.nih.gov/23629014)	Christine Pourcel (christine.pourcel@i2bc.paris-saclay.fr)	2	9	1	12	2	4	1	5	2	1	5	2	4
paeru2#0884	880	TO_PAC9-1	France:Toulouse	Llanes2013 (https://pubmed.ncbi.nlm.nih.gov/23629014)	Christine Pourcel (christine.pourcel@i2bc.paris-saclay.fr)	2	9	1	12	2	4	1	5	2	1	5	2	4
paeru2#0885	881	TO_PAC9-2	France:Toulouse	Llanes2013 (https://pubmed.ncbi.nlm.nih.gov/23629014)	Christine Pourcel (christine.pourcel@i2bc.paris-saclay.fr)	2.5	9	1	11	5	9	5	5	2	1	4	1	3
paeru2#0886	882	TO_PAC9-3	France:Toulouse	Llanes2013 (https://pubmed.ncbi.nlm.nih.gov/23629014)	Christine Pourcel (christine.pourcel@i2bc.paris-saclay.fr)	2.5	9	1	11	6	6	2	2	5	2	1	3	3
paeru2#0887	883	TO_PAC9-4	France:Toulouse	Llanes2013 (https://pubmed.ncbi.nlm.nih.gov/23629014)	Christine Pourcel (christine.pourcel@i2bc.paris-saclay.fr)	2.5	8	2	11	3	5	4	4	2	2	2	1	3	X	X	X
paeru2#0888	884	TO_PAC9-5	France:Toulouse	Llanes2013 (https://pubmed.ncbi.nlm.nih.gov/23629014)	Christine Pourcel (christine.pourcel@i2bc.paris-saclay.fr)	2.5	8	2	11	3	5	4	4	2	2	2	1	3
paeru2#0889	885	TO_PAC9-6	France:Toulouse	Llanes2013 (https://pubmed.ncbi.nlm.nih.gov/23629014)	Christine Pourcel (christine.pourcel@i2bc.paris-saclay.fr)	2.5	8	2	11	3	5	4	4	2	2	2	1	3
paeru2#0890	886	TO_PAC9-7	France:Toulouse	Llanes2013 (https://pubmed.ncbi.nlm.nih.gov/23629014)	Christine Pourcel (christine.pourcel@i2bc.paris-saclay.fr)	2.5	8	6	11	3	6	1	4	0	1	2	1	5
paeru2#0891	887	TO_PAC9-8	France:Toulouse	Llanes2013 (https://pubmed.ncbi.nlm.nih.gov/23629014)	Christine Pourcel (christine.pourcel@i2bc.paris-saclay.fr)	2.5	8	4	10.5	5	9	3	3	2	2	3	1	2	X	X	X
paeru2#0892	888	TO_PAC9-9	France:Toulouse	Llanes2013 (https://pubmed.ncbi.nlm.nih.gov/23629014)	Christine Pourcel (christine.pourcel@i2bc.paris-saclay.fr)	2	9	1	12	2	4	1	5	2	1	5	2	4
paeru2#0893	889	TO_PAC9-10	France:Toulouse	Llanes2013 (https://pubmed.ncbi.nlm.nih.gov/23629014)	Christine Pourcel (christine.pourcel@i2bc.paris-saclay.fr)	2.5	8	5	11	4	6	5	2	1	1.5	2	1.5	2
paeru2#0894	890	TO_PAC9-11	France:Toulouse	Llanes2013 (https://pubmed.ncbi.nlm.nih.gov/23629014)	Christine Pourcel (christine.pourcel@i2bc.paris-saclay.fr)	5	9	1	12	2	9	5	5	2	1	1	3.5	2
paeru2#0895	891	TO_PAC9-12	France:Toulouse	Llanes2013 (https://pubmed.ncbi.nlm.nih.gov/23629014)	Christine Pourcel (christine.pourcel@i2bc.paris-saclay.fr)	2	9	1	12	2	4	1	5	2	1	5	2	4	X	X	X
paeru2#0896	892	TO_PAC9-13	France:Toulouse	Llanes2013 (https://pubmed.ncbi.nlm.nih.gov/23629014)	Christine Pourcel (christine.pourcel@i2bc.paris-saclay.fr)	2	9	1	12	2	4	1	5	2	1	6	1	4
paeru2#0897	893	TO_PAC9-14	France:Toulouse	Llanes2013 (https://pubmed.ncbi.nlm.nih.gov/23629014)	Christine Pourcel (christine.pourcel@i2bc.paris-saclay.fr)	2.5	8	2	11	3	8	5	4	5	2	4	1	6
paeru2#0898	894	TO_PAC9-15	France:Toulouse	Llanes2013 (https://pubmed.ncbi.nlm.nih.gov/23629014)	Christine Pourcel (christine.pourcel@i2bc.paris-saclay.fr)	2.5	8	6	10	3	6	4.5	2	4	2	2	2	2
paeru2#0899	895	TO_PAC9-16	France:Toulouse	Llanes2013 (https://pubmed.ncbi.nlm.nih.gov/23629014)	Christine Pourcel (christine.pourcel@i2bc.paris-saclay.fr)	2.5	8	2	11	3	8	5	4	5	2	4	1	6
paeru2#0900	896	TO_PAC9-17	France:Toulouse	Llanes2013 (https://pubmed.ncbi.nlm.nih.gov/23629014)	Christine Pourcel (christine.pourcel@i2bc.paris-saclay.fr)	2.5	8	4	12	8	9	2	2	4	2	4	3	3
paeru2#0901	897	TO_PAC9-18	France:Toulouse	Llanes2013 (https://pubmed.ncbi.nlm.nih.gov/23629014)	Christine Pourcel (christine.pourcel@i2bc.paris-saclay.fr)	2.5	8	4	12	8	9	2	2	4	2	4	3	3
paeru2#0902	898	TO_PAC9-19	France:Toulouse	Llanes2013 (https://pubmed.ncbi.nlm.nih.gov/23629014)	Christine Pourcel (christine.pourcel@i2bc.paris-saclay.fr)	2.5	8	3	12	3	9	3	5	5	2	1	1	4
paeru2#0903	899	TO_PAC9-20	France:Toulouse	Llanes2013 (https://pubmed.ncbi.nlm.nih.gov/23629014)	Christine Pourcel (christine.pourcel@i2bc.paris-saclay.fr)	2.5	8	3	12	3	9	0	5	5	2	1	1	4
paeru2#0937	900	NA_PAC10-1	France:Nantes	Llanes2013 (https://pubmed.ncbi.nlm.nih.gov/23629014)	Christine Pourcel (christine.pourcel@i2bc.paris-saclay.fr)	2.5	8	1	11	2	6	4	4	1	1	2	3	2
paeru2#0938	901	NA_PAC10-2	France:Nantes	Llanes2013 (https://pubmed.ncbi.nlm.nih.gov/23629014)	Christine Pourcel (christine.pourcel@i2bc.paris-saclay.fr)	2.5	8	4	12	5	9	2	2	4	2	4	3	3
paeru2#0939	902	NA_PAC10-3	France:Nantes	Llanes2013 (https://pubmed.ncbi.nlm.nih.gov/23629014)	Christine Pourcel (christine.pourcel@i2bc.paris-saclay.fr)	2.5	9	1	12	3	3	5	5	1	1	6	4	1
paeru2#0940	903	NA_PAC10-4	France:Nantes	Llanes2013 (https://pubmed.ncbi.nlm.nih.gov/23629014)	Christine Pourcel (christine.pourcel@i2bc.paris-saclay.fr)	2.5	9	1	12	3	3	5	5	1	1	6	4	1
paeru2#0941	904	NA_PAC10-5	France:Nantes	Llanes2013 (https://pubmed.ncbi.nlm.nih.gov/23629014)	Christine Pourcel (christine.pourcel@i2bc.paris-saclay.fr)	2.5	9	4	11	6	6	2	2	5	2	1	3	3
paeru2#0942	905	NA_PAC10-6	France:Nantes	Llanes2013 (https://pubmed.ncbi.nlm.nih.gov/23629014)	Christine Pourcel (christine.pourcel@i2bc.paris-saclay.fr)	2.5	8	1	10	2	6	3	4	1	1	4	2	2
paeru2#0943	906	NA_PAC10-7	France:Nantes	Llanes2013 (https://pubmed.ncbi.nlm.nih.gov/23629014)	Christine Pourcel (christine.pourcel@i2bc.paris-saclay.fr)	2.5	8	4	8	3	6	4	5	4	2	2	3	2
paeru2#0944	907	NA_PAC10-8	France:Nantes	Llanes2013 (https://pubmed.ncbi.nlm.nih.gov/23629014)	Christine Pourcel (christine.pourcel@i2bc.paris-saclay.fr)	2.5	8	1	11	4	6	3	5	4	3	4	1	3
paeru2#0945	908	NA_PAC10-9	France:Nantes	Llanes2013 (https://pubmed.ncbi.nlm.nih.gov/23629014)	Christine Pourcel (christine.pourcel@i2bc.paris-saclay.fr)	2.5	8	6	11	3	6	1	4	6	1	2	1	5
paeru2#0946	909	NA_PAC10-10	France:Nantes	Llanes2013 (https://pubmed.ncbi.nlm.nih.gov/23629014)	Christine Pourcel (christine.pourcel@i2bc.paris-saclay.fr)	2.5	8	1	11	2	6	4	4	1	1	2	3	2
paeru2#0947	910	NA_PAC10-11	France:Nantes	Llanes2013 (https://pubmed.ncbi.nlm.nih.gov/23629014)	Christine Pourcel (christine.pourcel@i2bc.paris-saclay.fr)	2.5	8	1	11	2	6	4	4	1	1	2	3	2
paeru2#0948	911	NA_PAC10-12	France:Nantes	Llanes2013 (https://pubmed.ncbi.nlm.nih.gov/23629014)	Christine Pourcel (christine.pourcel@i2bc.paris-saclay.fr)	2.5	8	1	11	2	6	4	4	1	1	2	3	2
paeru2#0949	912	NA_PAC10-13	France:Nantes	Llanes2013 (https://pubmed.ncbi.nlm.nih.gov/23629014)	Christine Pourcel (christine.pourcel@i2bc.paris-saclay.fr)	2.5	8	0	10	3	6	5	5	4	2	2	2	2
paeru2#0950	913	NA_PAC10-14	France:Nantes	Llanes2013 (https://pubmed.ncbi.nlm.nih.gov/23629014)	Christine Pourcel (christine.pourcel@i2bc.paris-saclay.fr)	2.5	8	4	8	3	6	4	4	4	2	2	3	2	X	X	X
paeru2#0951	914	NA_PAC10-15	France:Nantes	Llanes2013 (https://pubmed.ncbi.nlm.nih.gov/23629014)	Christine Pourcel (christine.pourcel@i2bc.paris-saclay.fr)	2	0	0	0	0	0	0	0	0	0	0	0	0
paeru2#0952	915	NA_PAC10-16	France:Nantes	Llanes2013 (https://pubmed.ncbi.nlm.nih.gov/23629014)	Christine Pourcel (christine.pourcel@i2bc.paris-saclay.fr)	2.5	8	1	11	3	8	0	3	2	3	3	3	6
paeru2#0953	916	NA_PAC10-17	France:Nantes	Llanes2013 (https://pubmed.ncbi.nlm.nih.gov/23629014)	Christine Pourcel (christine.pourcel@i2bc.paris-saclay.fr)	2.5	8	6	11	3	6	1	4	6	1	2	1	5
paeru2#0954	917	NA_PAC10-18	France:Nantes	Llanes2013 (https://pubmed.ncbi.nlm.nih.gov/23629014)	Christine Pourcel (christine.pourcel@i2bc.paris-saclay.fr)	2.5	8	1	11	2	6	4	4	1	1	2	3	2
paeru2#1749	918	PcyII-40	France	Llanes2013 (https://pubmed.ncbi.nlm.nih.gov/23629014)	Christine Pourcel (christine.pourcel@i2bc.paris-saclay.fr)	3	9	1	12	3	9	3	6	2	2	6	3	4	X	X	X
paeru2#1363	919	ced37802	Côte d'Ivoire:Abidjan	this report (Essoh et al., 2024, Diagnostics, mdpi)	Christiane Essoh (christianessoh13@gmail.com)	2.5	8	1	0	2	6	3	5	2	2	4	3	4	X	X	X
paeru2#1364	920	ced45060	Côte d'Ivoire:Abidjan	this report (Essoh et al., 2024, Diagnostics, mdpi)	Christiane Essoh (christianessoh13@gmail.com)	3	9	1	10	2	9	0	3	2	1	2	2	3	X	X	X
paeru2#1365	921	ced38234	Côte d'Ivoire:Abidjan	this report (Essoh et al., 2024, Diagnostics, mdpi)	Christiane Essoh (christianessoh13@gmail.com)	2.5	8	4	11	7	6	3	3	2	1	4	1	4	X	X	X
paeru2#1366	922	ced1185	Côte d'Ivoire:Abidjan	this report (Essoh et al., 2024, Diagnostics, mdpi)	Christiane Essoh (christianessoh13@gmail.com)	2.5	8	6	11	3	5	3	4	4	2	2	4	2	X	X	X
paeru2#1367	923	ced548	Côte d'Ivoire:Abidjan	this report (Essoh et al., 2024, Diagnostics, mdpi)	Christiane Essoh (christianessoh13@gmail.com)	2.5	0	4	8	2	8	3	4	5	2	2	1	2	X	X	X
paeru2#1368	924	ced6510	Côte d'Ivoire:Abidjan	this report (Essoh et al., 2024, Diagnostics, mdpi)	Christiane Essoh (christianessoh13@gmail.com)	2.5	8	1	10	4	9	1	2	1	3	4	2	2	X	X	X
paeru2#1369	925	ced53634	Côte d'Ivoire:Abidjan	this report (Essoh et al., 2024, Diagnostics, mdpi)	Christiane Essoh (christianessoh13@gmail.com)	2	8	2	11	3	5	4	0	2	2	2	1	3	X	X	X
paeru2#1370	926	ced55578	Côte d'Ivoire:Abidjan	this report (Essoh et al., 2024, Diagnostics, mdpi)	Christiane Essoh (christianessoh13@gmail.com)	2.5	8	1	10	4	9	1	2	1	3	4	2	2	X	X	X
paeru2#1371	927	ced58000	Côte d'Ivoire:Abidjan	this report (Essoh et al., 2024, Diagnostics, mdpi)	Christiane Essoh (christianessoh13@gmail.com)	2.5	8	1	10	4	9	1	2	1	3	4	2	2	X	X	X
paeru2#1372	928	ced58353	Côte d'Ivoire:Abidjan	this report (Essoh et al., 2024, Diagnostics, mdpi)	Christiane Essoh (christianessoh13@gmail.com)	1	8	2.5	0	2	8	3	5.5	2	4	1	2	5	X	X	X
paeru2#1373	929	ced58070	Côte d'Ivoire:Abidjan	this report (Essoh et al., 2024, Diagnostics, mdpi)	Christiane Essoh (christianessoh13@gmail.com)	2.5	9	1	12	3	8	1	2	4	2	4	3	5	X	X	X
paeru2#1374	930	ced61683	Côte d'Ivoire:Abidjan	this report (Essoh et al., 2024, Diagnostics, mdpi)	Christiane Essoh (christianessoh13@gmail.com)	2	8	7	0	4	6	0	5.5	3	2	3	0	3	X	X	X
paeru2#1375	931	ced25308	Côte d'Ivoire:Abidjan	this report (Essoh et al., 2024, Diagnostics, mdpi)	Christiane Essoh (christianessoh13@gmail.com)	2.5	8	6	11	4	8	5	5	4	2	4	3	2	X	X	X
paeru2#1376	932	ced69657	Côte d'Ivoire:Abidjan	this report (Essoh et al., 2024, Diagnostics, mdpi)	Christiane Essoh (christianessoh13@gmail.com)	2.5	8	1	12	3	6	5	4.5	6	1	2	1	4	X	X	X
paeru2#1377	933	ced70686	Côte d'Ivoire:Abidjan	this report (Essoh et al., 2024, Diagnostics, mdpi)	Christiane Essoh (christianessoh13@gmail.com)	2.5	0	5	10	2	11	5	5	4	2	4	1	2	X	X	X
paeru2#1378	934	ced71254	Côte d'Ivoire:Abidjan	this report (Essoh et al., 2024, Diagnostics, mdpi)	Christiane Essoh (christianessoh13@gmail.com)	2.5	8	1	12	3	5	5	4.5	6	1	2	1	4	X	X	X
paeru2#1379	935	ced81873	Côte d'Ivoire:Abidjan	this report (Essoh et al., 2024, Diagnostics, mdpi)	Christiane Essoh (christianessoh13@gmail.com)	2.5	9	5	11	2	9	3	5	6	1	2	2	2	X	X	X
paeru2#1380	936	ced78313	Côte d'Ivoire:Abidjan	this report (Essoh et al., 2024, Diagnostics, mdpi)	Christiane Essoh (christianessoh13@gmail.com)	5	9	1	12	3	6	3.5	5	2	2	4	4	7	X	X	X
paeru2#1381	937	ced84884	Côte d'Ivoire:Abidjan	this report (Essoh et al., 2024, Diagnostics, mdpi)	Christiane Essoh (christianessoh13@gmail.com)	2.5	8	4	11	5	9	3	4	5	2	2	2	5	X	X	X
paeru2#1382	938	ced87404	Côte d'Ivoire:Abidjan	this report (Essoh et al., 2024, Diagnostics, mdpi)	Christiane Essoh (christianessoh13@gmail.com)	3	9	2	12	0	14	2	2.5	6	2	3	3	3	X	X	X
paeru2#1383	939	ced89897	Côte d'Ivoire:Abidjan	this report (Essoh et al., 2024, Diagnostics, mdpi)	Christiane Essoh (christianessoh13@gmail.com)	2.5	0	4	11	7	8	3	5	4	1	1	2	2	X	X	X
paeru2#1384	940	ced91739	Côte d'Ivoire:Abidjan	this report (Essoh et al., 2024, Diagnostics, mdpi)	Christiane Essoh (christianessoh13@gmail.com)	2.5	8	15	10	2	11	5	5	4	2	4	3	2	X	X	X
paeru2#1385	941	ced93348	Côte d'Ivoire:Abidjan	this report (Essoh et al., 2024, Diagnostics, mdpi)	Christiane Essoh (christianessoh13@gmail.com)	2.5	8	6	8	3	8	3	5	2	2	3	1	2	X	X	X
paeru2#1386	942	ced27206	Côte d'Ivoire:Abidjan	this report (Essoh et al., 2024, Diagnostics, mdpi)	Christiane Essoh (christianessoh13@gmail.com)	2	8	7	0	2	14	6	5	6	1	1	6	5	X	X	X
paeru2#1387	943	ced99427	Côte d'Ivoire:Abidjan	this report (Essoh et al., 2024, Diagnostics, mdpi)	Christiane Essoh (christianessoh13@gmail.com)	2.5	8	2	10	7	9	5	5	5	3	2	3	2	X	X	X
paeru2#1388	944	ced1373	Côte d'Ivoire:Abidjan	this report (Essoh et al., 2024, Diagnostics, mdpi)	Christiane Essoh (christianessoh13@gmail.com)	2.5	8	6	11	4	8	5	5	4	2	4	3	2	X	X	X
paeru2#1389	945	ced15130	Côte d'Ivoire:Abidjan	this report (Essoh et al., 2024, Diagnostics, mdpi)	Christiane Essoh (christianessoh13@gmail.com)	2.5	8	2.5	12	7	5	4	4	6	2	2	3	2	X	X	X
paeru2#1390	946	ced21810	Côte d'Ivoire:Abidjan	this report (Essoh et al., 2024, Diagnostics, mdpi)	Christiane Essoh (christianessoh13@gmail.com)	2.5	0	4	11	4	5	5	4	2	1	3	2	3	X	X	X
paeru2#1391	947	ced24329	Côte d'Ivoire:Abidjan	this report (Essoh et al., 2024, Diagnostics, mdpi)	Christiane Essoh (christianessoh13@gmail.com)	2.5	0	1	11	5	11	4	2	1	2	5	1	4	X	X	X
paeru2#1392	948	ced4716	Côte d'Ivoire:Abidjan	this report (Essoh et al., 2024, Diagnostics, mdpi)	Christiane Essoh (christianessoh13@gmail.com)	2.5	8	4	10	6	8	5	5	1	1	2	16	2	X	X	X
paeru2#1393	949	ced5732	Côte d'Ivoire:Abidjan	this report (Essoh et al., 2024, Diagnostics, mdpi)	Christiane Essoh (christianessoh13@gmail.com)	2.5	9	4	12	2	9	4	5	5	2	4	3	3	X	X	X
paeru2#1394	950	ced5574	Côte d'Ivoire:Abidjan	this report (Essoh et al., 2024, Diagnostics, mdpi)	Christiane Essoh (christianessoh13@gmail.com)	2.5	8	4	11	7	6	3	3	2	1	4	3	4	X	X	X
paeru2#1395	951	ced6769	Côte d'Ivoire:Abidjan	this report (Essoh et al., 2024, Diagnostics, mdpi)	Christiane Essoh (christianessoh13@gmail.com)	2.5	9	2	12	5	9	2	3	6	2	3	3	3	X	X	X
paeru2#1396	952	ced7216	Côte d'Ivoire:Abidjan	this report (Essoh et al., 2024, Diagnostics, mdpi)	Christiane Essoh (christianessoh13@gmail.com)	2.5	8	5	11	4	6	5	2	1	2	2	0	2	X	X	X
paeru2#1397	953	ced7740	Côte d'Ivoire:Abidjan	this report (Essoh et al., 2024, Diagnostics, mdpi)	Christiane Essoh (christianessoh13@gmail.com)	2	8	0	11	2	14	5	4.5	6	1	1	3	5	X	X	X
paeru2#1398	954	ced7162	Côte d'Ivoire:Abidjan	this report (Essoh et al., 2024, Diagnostics, mdpi)	Christiane Essoh (christianessoh13@gmail.com)	1	8	0	0	6	6	5.5	5.5	3	2	1	3	0	X	X	X
paeru2#1399	955	ced7051	Côte d'Ivoire:Abidjan	this report (Essoh et al., 2024, Diagnostics, mdpi)	Christiane Essoh (christianessoh13@gmail.com)	2.5	8	7	11	2	11	4	5	4	2	4	3	2	X	X	X
paeru2#1400	956	ced9143	Côte d'Ivoire:Abidjan	this report (Essoh et al., 2024, Diagnostics, mdpi)	Christiane Essoh (christianessoh13@gmail.com)	2.5	8	4	11	2	9	4	0	5	2	2	2	5	X	X	X
paeru2#1401	957	ced11450	Côte d'Ivoire:Abidjan	this report (Essoh et al., 2024, Diagnostics, mdpi)	Christiane Essoh (christianessoh13@gmail.com)	2.5	9	2	12	2	4	5	2	2	3	6	1	3	X	X	X
paeru2#1402	958	ced11199	Côte d'Ivoire:Abidjan	this report (Essoh et al., 2024, Diagnostics, mdpi)	Christiane Essoh (christianessoh13@gmail.com)	2.5	8	5	12	3	8	4	0	4	2	2	0	2	X	X	X
paeru2#1403	959	ced22328	Côte d'Ivoire:Abidjan	this report (Essoh et al., 2024, Diagnostics, mdpi)	Christiane Essoh (christianessoh13@gmail.com)	2.5	8	4	10	3	5	5	5	1	2	5	1	3	X	X	X
paeru2#1404	960	ced22573	Côte d'Ivoire:Abidjan	this report (Essoh et al., 2024, Diagnostics, mdpi)	Christiane Essoh (christianessoh13@gmail.com)	2.5	8	2	12	3	8	4	5	5	1	3	1	2	X	X	X
paeru2#1407	961	ced24971	Côte d'Ivoire:Abidjan	this report (Essoh et al., 2024, Diagnostics, mdpi)	Christiane Essoh (christianessoh13@gmail.com)	2.5	8	7	12	3	9	5	5	6	3	4	1	6	X	X	X
paeru2#1408	962	ced25013	Côte d'Ivoire:Abidjan	this report (Essoh et al., 2024, Diagnostics, mdpi)	Christiane Essoh (christianessoh13@gmail.com)	2.5	8	1	12	3	5	5	4	6	1	2	1	4	X	X	X
paeru2#1409	963	ced24395	Côte d'Ivoire:Abidjan	this report (Essoh et al., 2024, Diagnostics, mdpi)	Christiane Essoh (christianessoh13@gmail.com)	2.5	8	9.5	11	3	8	5	3	1	2	4	2	2	X	X	X
paeru2#1410	964	ced24242	Côte d'Ivoire:Abidjan	this report (Essoh et al., 2024, Diagnostics, mdpi)	Christiane Essoh (christianessoh13@gmail.com)	2.5	8	4	10	3	5	5	5	1	2	5	1	3	X	X	X
paeru2#1411	965	ced26639	Côte d'Ivoire:Abidjan	this report (Essoh et al., 2024, Diagnostics, mdpi)	Christiane Essoh (christianessoh13@gmail.com)	2.5	8	3	8	4	5	3	4	5	2	2	4	4	X	X	X
paeru2#1412	966	ced26612	Côte d'Ivoire:Abidjan	this report (Essoh et al., 2024, Diagnostics, mdpi)	Christiane Essoh (christianessoh13@gmail.com)	2.5	8	4	11	2	9	3	5	5	2	3	3	0	X	X	X
paeru2#1413	967	ced26093	Côte d'Ivoire:Abidjan	this report (Essoh et al., 2024, Diagnostics, mdpi)	Christiane Essoh (christianessoh13@gmail.com)	2	0	7	0	5	17	6.5	5.5	3	2	4	0	4	X	X	X
paeru2#1414	968	ced27099	Côte d'Ivoire:Abidjan	this report (Essoh et al., 2024, Diagnostics, mdpi)	Christiane Essoh (christianessoh13@gmail.com)	2	9	1	12	2	4	1	5	2	1	5	2	4	X	X	X
paeru2#1415	969	ced26921	Côte d'Ivoire:Abidjan	this report (Essoh et al., 2024, Diagnostics, mdpi)	Christiane Essoh (christianessoh13@gmail.com)	2.5	8	5	12	5	9	1	5	4	1	2	2	5	X	X	X
paeru2#1416	970	ced26836	Côte d'Ivoire:Abidjan	this report (Essoh et al., 2024, Diagnostics, mdpi)	Christiane Essoh (christianessoh13@gmail.com)	2.5	8	2	12	3	8	4	5	5	1	3	1	2	X	X	X
paeru2#1417	971	igmPaMR	Côte d'Ivoire:Abidjan	this report (Essoh et al., 2024, Diagnostics, mdpi)	Christiane Essoh (christianessoh13@gmail.com)	2.5	8	1	10	4	6	0	5	2	3	4	2	2	X	X	X
paeru2#1418	972	igmPaOM	Côte d'Ivoire:Abidjan	this report (Essoh et al., 2024, Diagnostics, mdpi)	Christiane Essoh (christianessoh13@gmail.com)	4	9	1	12	5	9	5	5	2	1	4	3	4	X	X	X
paeru2#1419	973	igm201051	Côte d'Ivoire:Abidjan	this report (Essoh et al., 2024, Diagnostics, mdpi)	Christiane Essoh (christianessoh13@gmail.com)	2.5	8	1	11	6	9	9	0	3	1	3	3	3	X	X	X
paeru2#1420	974	igm201052	Côte d'Ivoire:Abidjan	this report (Essoh et al., 2024, Diagnostics, mdpi)	Christiane Essoh (christianessoh13@gmail.com)	2.5	8	2.5	12	7	5	4	4	6	2	2	3	2	X	X	X
paeru2#1421	975	igmPavie	Côte d'Ivoire:Abidjan	this report (Essoh et al., 2024, Diagnostics, mdpi)	Christiane Essoh (christianessoh13@gmail.com)	2	8	2	11	3	5	4	5	2	2	2	1	3	X	X	X
paeru2#1422	976	igmPacor	Côte d'Ivoire:Abidjan	this report (Essoh et al., 2024, Diagnostics, mdpi)	Christiane Essoh (christianessoh13@gmail.com)	2	8	5	0	3	5	7	5	6	3	1	0	3	X	X	X
paeru2#1561	977	ced28468	Côte d'Ivoire:Abidjan	this report (Essoh et al., 2024, Diagnostics, mdpi)	Christiane Essoh (christianessoh13@gmail.com)	2.5	8	6	8	7	9	5	3	2	2	5	1	2	X	X	X
paeru2#1562	978	ced29768	Côte d'Ivoire:Abidjan	this report (Essoh et al., 2024, Diagnostics, mdpi)	Christiane Essoh (christianessoh13@gmail.com)	2.5	8	15	11	3	8	5	3	1	2	4	2	2	X	X	X
paeru2#1563	979	ced29843	Côte d'Ivoire:Abidjan	this report (Essoh et al., 2024, Diagnostics, mdpi)	Christiane Essoh (christianessoh13@gmail.com)	2.5	8	6	12	7	6	4	5.5	4	3	4	0	4	X	X	X
paeru2#1564	980	ced30364	Côte d'Ivoire:Abidjan	this report (Essoh et al., 2024, Diagnostics, mdpi)	Christiane Essoh (christianessoh13@gmail.com)	4	8	7	12	5	9	5	4	4	3	2	1	4	X	X	X
paeru2#1565	981	ced41285	Côte d'Ivoire:Abidjan	this report (Essoh et al., 2024, Diagnostics, mdpi)	Christiane Essoh (christianessoh13@gmail.com)	2.5	9	0.5	12	2	4	0	5	1	1	5	1	0	X	X	X
paeru2#1566	982	ced46343	Côte d'Ivoire:Abidjan	this report (Essoh et al., 2024, Diagnostics, mdpi)	Christiane Essoh (christianessoh13@gmail.com)	2.5	8	1	12	3	9	2	4	2	1	2	1	2	X	X	X
paeru2#1567	983	ced48811	Côte d'Ivoire:Abidjan	this report (Essoh et al., 2024, Diagnostics, mdpi)	Christiane Essoh (christianessoh13@gmail.com)	2.5	8	4	11	7	6	3	3	2	1	4	1	4	X	X	X
paeru2#1568	984	ced49781	Côte d'Ivoire:Abidjan	this report (Essoh et al., 2024, Diagnostics, mdpi)	Christiane Essoh (christianessoh13@gmail.com)	2.5	8	1	12	3	5	4	4.5	6	1	2	1	4	X	X	X
paeru2#1569	985	ced51026	Côte d'Ivoire:Abidjan	this report (Essoh et al., 2024, Diagnostics, mdpi)	Christiane Essoh (christianessoh13@gmail.com)	2.5	8	1	11	3	6	4.5	3	2	2	2	1	4	X	X	X
paeru2#1570	986	ced51159	Côte d'Ivoire:Abidjan	this report (Essoh et al., 2024, Diagnostics, mdpi)	Christiane Essoh (christianessoh13@gmail.com)	2.5	8	1	11	3	6	4.5	3	2	2	2	1	4	X	X	X
paeru2#1571	987	ced51617	Côte d'Ivoire:Abidjan	this report (Essoh et al., 2024, Diagnostics, mdpi)	Christiane Essoh (christianessoh13@gmail.com)	2.5	8	3	11	3	9	0	5	2	2	4	1	2	X	X	X
paeru2#1572	988	ced	Côte d'Ivoire:Abidjan	this report (Essoh et al., 2024, Diagnostics, mdpi)	Christiane Essoh (christianessoh13@gmail.com)	2.5	8	6	8	7	9	5	3	2	2	5	1	2	X	X	X
paeru2#1573	989	ced70597	Côte d'Ivoire:Abidjan	this report (Essoh et al., 2024, Diagnostics, mdpi)	Christiane Essoh (christianessoh13@gmail.com)	2	8	7	8.5	4	6	6	5.5	3	2	4	1	3	X	X	X
paeru2#1574	990	ced76010	Côte d'Ivoire:Abidjan	this report (Essoh et al., 2024, Diagnostics, mdpi)	Christiane Essoh (christianessoh13@gmail.com)	2.5	8	5	12	5	9	1	4	4	1	2	1	5	X	X	X
paeru2#1576	991	ced85907	Côte d'Ivoire:Abidjan	this report (Essoh et al., 2024, Diagnostics, mdpi)	Christiane Essoh (christianessoh13@gmail.com)	2.5	8	6	11	6	9	5	5	3	2	4	3	5	X	X	X
paeru2#1577	992	ced97619	Côte d'Ivoire:Abidjan	this report (Essoh et al., 2024, Diagnostics, mdpi)	Christiane Essoh (christianessoh13@gmail.com)	2.5	8	0	0	0	9	4.5	3	6	1	0	0	1	X	X	X
paeru2#1578	993	ced22688	Côte d'Ivoire:Abidjan	this report (Essoh et al., 2024, Diagnostics, mdpi)	Christiane Essoh (christianessoh13@gmail.com)	2.5	8	1	10	4	9	1	2	1	3	4	2	2	X	X	X
paeru2#1579	994	ced25630	Côte d'Ivoire:Abidjan	this report (Essoh et al., 2024, Diagnostics, mdpi)	Christiane Essoh (christianessoh13@gmail.com)	2.5	8	4	11	8	9	3	4	4	2	4	3	5	X	X	X
paeru2#1580	995	ced27707	Côte d'Ivoire:Abidjan	this report (Essoh et al., 2024, Diagnostics, mdpi)	Christiane Essoh (christianessoh13@gmail.com)	1.5	8	4	12	4	9	3.5	3	6	2	4	3	5	X	X	X
paeru2#1581	996	ced15155	Côte d'Ivoire:Abidjan	this report (Essoh et al., 2024, Diagnostics, mdpi)	Christiane Essoh (christianessoh13@gmail.com)	2.5	8	2.5	12	7	5	4	4	6	2	2	3	2	X	X	X
paeru2#1582	997	ced23747	Côte d'Ivoire:Abidjan	this report (Essoh et al., 2024, Diagnostics, mdpi)	Christiane Essoh (christianessoh13@gmail.com)	6	8	1	13	2	9	1	5	1	1	2	3	3	X	X	X
paeru2#1583	998	cedDesign 192	Côte d'Ivoire:Abidjan	this report (Essoh et al., 2024, Diagnostics, mdpi)	Christiane Essoh (christianessoh13@gmail.com)	6	8	1	13	2	9	1	5	1	1	2	3	3	X	X	X
paeru2#1584	999	ced19472	Côte d'Ivoire:Abidjan	this report (Essoh et al., 2024, Diagnostics, mdpi)	Christiane Essoh (christianessoh13@gmail.com)	1.5	8	6	12	5	15	0	5	1	3	0	1	3	X	X	X
paeru2#1585	1000	ced9745	Côte d'Ivoire:Abidjan	this report (Essoh et al., 2024, Diagnostics, mdpi)	Christiane Essoh (christianessoh13@gmail.com)	4	8	3	9	8	6	4.5	2	1	2	1	0	3	X	X	X
paeru2#1586	1001	ced13784	Côte d'Ivoire:Abidjan	this report (Essoh et al., 2024, Diagnostics, mdpi)	Christiane Essoh (christianessoh13@gmail.com)	2.5	8	2.5	12	3	5	4	4	6	2	2	3	2	X	X	X
paeru2#1587	1002	ced13045	Côte d'Ivoire:Abidjan	this report (Essoh et al., 2024, Diagnostics, mdpi)	Christiane Essoh (christianessoh13@gmail.com)	2.5	8	2.5	12	3	5	4	5	6	2	2	3	2	X	X	X
paeru2#1588	1003	ced12339	Côte d'Ivoire:Abidjan	this report (Essoh et al., 2024, Diagnostics, mdpi)	Christiane Essoh (christianessoh13@gmail.com)	3	8	0.5	10	4	9	2	5.5	2	1	3	2	2	X	X	X
paeru2#1589	1004	ced12339	Côte d'Ivoire:Abidjan	this report (Essoh et al., 2024, Diagnostics, mdpi)	Christiane Essoh (christianessoh13@gmail.com)	2	8	6	8	5	15	0	5	1	3	4	0	3	X	X	X
paeru2#1590	1005	ced15067	Côte d'Ivoire:Abidjan	this report (Essoh et al., 2024, Diagnostics, mdpi)	Christiane Essoh (christianessoh13@gmail.com)	2	8	6	11	5	15	2	5	1	3	4	3	3	X	X	X
paeru2#1591	1006	ced15480	Côte d'Ivoire:Abidjan	this report (Essoh et al., 2024, Diagnostics, mdpi)	Christiane Essoh (christianessoh13@gmail.com)	2.5	8	1	11	6	9	2	5.5	3	2	4	3	5	X	X	X
paeru2#1592	1007	ced16315	Côte d'Ivoire:Abidjan	this report (Essoh et al., 2024, Diagnostics, mdpi)	Christiane Essoh (christianessoh13@gmail.com)	2.5	8	2	9	8	6	4.5	5	1	2	1	1	3	X	X	X
paeru2#1593	1008	ced16224	Côte d'Ivoire:Abidjan	this report (Essoh et al., 2024, Diagnostics, mdpi)	Christiane Essoh (christianessoh13@gmail.com)	0	9	5	11	2	11	0	0	3	2	4	3	5	X	X	X
paeru2#1594	1009	ced17344	Côte d'Ivoire:Abidjan	this report (Essoh et al., 2024, Diagnostics, mdpi)	Christiane Essoh (christianessoh13@gmail.com)	3	8	8	10	3	9	0	4	2	2	3	2	7	X	X	X
paeru2#1595	1010	ced17329	Côte d'Ivoire:Abidjan	this report (Essoh et al., 2024, Diagnostics, mdpi)	Christiane Essoh (christianessoh13@gmail.com)	2.5	8	2	12	3	8	4	5.5	5	1	3	1	2	X	X	X
paeru2#1596	1011	ced17759	Côte d'Ivoire:Abidjan	this report (Essoh et al., 2024, Diagnostics, mdpi)	Christiane Essoh (christianessoh13@gmail.com)	4	8	3	8	2	9	4	3	1	2	4	2	2	X	X	X
paeru2#1597	1012	ced17932	Côte d'Ivoire:Abidjan	this report (Essoh et al., 2024, Diagnostics, mdpi)	Christiane Essoh (christianessoh13@gmail.com)	2.5	8	5	11	4	6	5	2	4	2	3	2	2	X	X	X
paeru2#1598	1013	ced19125	Côte d'Ivoire:Abidjan	this report (Essoh et al., 2024, Diagnostics, mdpi)	Christiane Essoh (christianessoh13@gmail.com)	3	9	1	13	3	3	6	4	0.5	1	5	1	4	X	X	X
paeru2#1599	1014	ced22792	Côte d'Ivoire:Abidjan	this report (Essoh et al., 2024, Diagnostics, mdpi)	Christiane Essoh (christianessoh13@gmail.com)	2.5	8	15	12	2	9	3	5.5	2	2	4	2	2	X	X	X
paeru2#1600	1015	ced20507	Côte d'Ivoire:Abidjan	this report (Essoh et al., 2024, Diagnostics, mdpi)	Christiane Essoh (christianessoh13@gmail.com)	2.5	8	15	12	2	9	3	5.5	2	2	4	2	2	X	X	X
paeru2#1601	1016	ced20901	Côte d'Ivoire:Abidjan	this report (Essoh et al., 2024, Diagnostics, mdpi)	Christiane Essoh (christianessoh13@gmail.com)	2.5	8	15	12	2	9	3	5.5	2	2	4	2	2	X	X	X
paeru2#1602	1017	ced22539	Côte d'Ivoire:Abidjan	this report (Essoh et al., 2024, Diagnostics, mdpi)	Christiane Essoh (christianessoh13@gmail.com)	6	9	1	10	2	4	1	3	2	1	8	3	2	X	X	X
paeru2#1603	1018	ced21327	Côte d'Ivoire:Abidjan	this report (Essoh et al., 2024, Diagnostics, mdpi)	Christiane Essoh (christianessoh13@gmail.com)	2.5	8	2	12	3	8	4	5.5	5	1	3	1	2	X	X	X
paeru2#1604	1019	ced22956	Côte d'Ivoire:Abidjan	this report (Essoh et al., 2024, Diagnostics, mdpi)	Christiane Essoh (christianessoh13@gmail.com)	2.5	8	6	11	3	6	5	5	4	2	2	2	5	X	X	X
paeru2#1605	1020	ced24843	Côte d'Ivoire:Abidjan	this report (Essoh et al., 2024, Diagnostics, mdpi)	Christiane Essoh (christianessoh13@gmail.com)	2.5	8	4	11	3	8	4	5.5	5	2	2	3	2	X	X	X
paeru2#1606	1021	ced26093	Côte d'Ivoire:Abidjan	this report (Essoh et al., 2024, Diagnostics, mdpi)	Christiane Essoh (christianessoh13@gmail.com)	4	8	4	11	2	9	3	4	5	2	3	2	2	X	X	X
paeru2#1607	1022	ced31515	Côte d'Ivoire:Abidjan	this report (Essoh et al., 2024, Diagnostics, mdpi)	Christiane Essoh (christianessoh13@gmail.com)	2.5	8	2	12	3	8	4	5.5	5	1	3	1	2	X	X	X
paeru2#1608	1023	ced34665	Côte d'Ivoire:Abidjan	this report (Essoh et al., 2024, Diagnostics, mdpi)	Christiane Essoh (christianessoh13@gmail.com)	5	9	0.5	11	2	9	2	5.5	2	1	3	1	6	X	X	X
paeru2#1609	1024	ced34673	Côte d'Ivoire:Abidjan	this report (Essoh et al., 2024, Diagnostics, mdpi)	Christiane Essoh (christianessoh13@gmail.com)	2.5	8	4	12	4	8	4	4	1	3	3	2	2	X	X	X
paeru2#1610	1025	ced2973	Côte d'Ivoire:Abidjan	this report (Essoh et al., 2024, Diagnostics, mdpi)	Christiane Essoh (christianessoh13@gmail.com)	2.5	8	4	11	4	8	2	6	1	2	4	4	7	X	X	X
paeru2#1611	1026	ced4310	Côte d'Ivoire:Abidjan	this report (Essoh et al., 2024, Diagnostics, mdpi)	Christiane Essoh (christianessoh13@gmail.com)	2.5	8	1	0	2	6	3	5.5	4	3	2	1	2	X	X	X
paeru2#1612	1027	ced4801	Côte d'Ivoire:Abidjan	this report (Essoh et al., 2024, Diagnostics, mdpi)	Christiane Essoh (christianessoh13@gmail.com)	2.5	8	6	12	3	11	5	2	1	2	2	2	5	X	X	X
paeru2#1613	1028	ced4802	Côte d'Ivoire:Abidjan	this report (Essoh et al., 2024, Diagnostics, mdpi)	Christiane Essoh (christianessoh13@gmail.com)	2.5	8	6	12	3	11	5	2	1	3	2	2	5	X	X	X
paeru2#1614	1029	ced4391	Côte d'Ivoire:Abidjan	this report (Essoh et al., 2024, Diagnostics, mdpi)	Christiane Essoh (christianessoh13@gmail.com)	3	9	0.5	13	3	3	6	4	0.5	1	5	1	4	X	X	X
paeru2#1615	1030	ced5734	Côte d'Ivoire:Abidjan	this report (Essoh et al., 2024, Diagnostics, mdpi)	Christiane Essoh (christianessoh13@gmail.com)	2.5	8	4	12	8	9	2	2	4	2	4	3	3	X	X	X
paeru2#1616	1031	ced6395	Côte d'Ivoire:Abidjan	this report (Essoh et al., 2024, Diagnostics, mdpi)	Christiane Essoh (christianessoh13@gmail.com)	2	8	3.5	8	7	6	5	5	5	2	1	0	2	X	X	X
paeru2#1617	1032	ced7589	Côte d'Ivoire:Abidjan	this report (Essoh et al., 2024, Diagnostics, mdpi)	Christiane Essoh (christianessoh13@gmail.com)	2.5	8	6	11	7	6	5	5	3	2	4	3	5	X	X	X
paeru2#1618	1033	ced3720	Côte d'Ivoire:Abidjan	this report (Essoh et al., 2024, Diagnostics, mdpi)	Christiane Essoh (christianessoh13@gmail.com)	2	8	3.5	11	7	6	5	5	5	2	1	0	2	X	X	X
paeru2#1619	1034	ced11605	Côte d'Ivoire:Abidjan	this report (Essoh et al., 2024, Diagnostics, mdpi)	Christiane Essoh (christianessoh13@gmail.com)	2.5	8	6	12	5	11	3	3	2	2	2	1	7	X	X	X
paeru2#1620	1035	ced15307	Côte d'Ivoire:Abidjan	this report (Essoh et al., 2024, Diagnostics, mdpi)	Christiane Essoh (christianessoh13@gmail.com)	2	8	3	11	6	9	5	2	3	2	4	2	2	X	X	X
paeru2#1621	1036	ced14943	Côte d'Ivoire:Abidjan	this report (Essoh et al., 2024, Diagnostics, mdpi)	Christiane Essoh (christianessoh13@gmail.com)	1.5	8	3	10	5	8	3.5	4	1	2	4	1	2	X	X	X
paeru2#1622	1037	ced22878	Côte d'Ivoire:Abidjan	this report (Essoh et al., 2024, Diagnostics, mdpi)	Christiane Essoh (christianessoh13@gmail.com)	2.5	8	15	11	3	0	2	4	2	2	3	1	2	X	X	X
paeru2#1623	1038	ced20449	Côte d'Ivoire:Abidjan	this report (Essoh et al., 2024, Diagnostics, mdpi)	Christiane Essoh (christianessoh13@gmail.com)	1.5	8	3	10	5	8	3.5	4	1	2	4	1	2	X	X	X
paeru2#1624	1039	LnPatreich	Côte d'Ivoire:Abidjan	this report (Essoh et al., 2024, Diagnostics, mdpi)	Christiane Essoh (christianessoh13@gmail.com)	2.5	8	2	11	5	9	5	2	6	2	4	5	5	X	X	X
paeru2#1625	1040	LnPaIndp	Côte d'Ivoire:Abidjan	this report (Essoh et al., 2024, Diagnostics, mdpi)	Christiane Essoh (christianessoh13@gmail.com)	4	9	2	10	3	5	0	4	1	2	4	2	2	X	X	X
paeru2#1626	1041	LnPaIndg	Côte d'Ivoire:Abidjan	this report (Essoh et al., 2024, Diagnostics, mdpi)	Christiane Essoh (christianessoh13@gmail.com)	2.5	8	16	11	2	9	5	0	2	2	3	3	3	X	X	X
paeru2#1627	1042	LnPaYop	Côte d'Ivoire:Abidjan	this report (Essoh et al., 2024, Diagnostics, mdpi)	Christiane Essoh (christianessoh13@gmail.com)	2.5	8	5	11	3	9	4.5	3	2	2	2	2	2	X	X	X
paeru2#1628	1043	LnPaCoc	Côte d'Ivoire:Abidjan	this report (Essoh et al., 2024, Diagnostics, mdpi)	Christiane Essoh (christianessoh13@gmail.com)	2.5	8	2	12	3	9	2	5	5	1	3	1	2	X	X	X
paeru2#1629	1044	Ln20101	Côte d'Ivoire:Abidjan	this report (Essoh et al., 2024, Diagnostics, mdpi)	Christiane Essoh (christianessoh13@gmail.com)	1	9	1	11	5	9	7	4	2	1	5	4	4	X	X	X
paeru2#1630	1045	Ln20092	Côte d'Ivoire:Abidjan	this report (Essoh et al., 2024, Diagnostics, mdpi)	Christiane Essoh (christianessoh13@gmail.com)	2	8	5	11	0	3	4.5	5	6	3	1	0	4	X	X	X
paeru2#1631	1046	Ln20103	Côte d'Ivoire:Abidjan	this report (Essoh et al., 2024, Diagnostics, mdpi)	Christiane Essoh (christianessoh13@gmail.com)	2.5	8	1	10	4	6	0	4	2	3	4	2	2	X	X	X
paeru2#1632	1047	Ln20104	Côte d'Ivoire:Abidjan	this report (Essoh et al., 2024, Diagnostics, mdpi)	Christiane Essoh (christianessoh13@gmail.com)	4	8	1	12	0	9	5	5	2	1	4	3	4	X	X	X
paeru2#1633	1048	Ln20115	Côte d'Ivoire:Abidjan	this report (Essoh et al., 2024, Diagnostics, mdpi)	Christiane Essoh (christianessoh13@gmail.com)	2.5	8	2.5	12	7	5	5	4	6	2	2	3	2	X	X	X
paeru2#1634	1049	Ln20106	Côte d'Ivoire:Abidjan	this report (Essoh et al., 2024, Diagnostics, mdpi)	Christiane Essoh (christianessoh13@gmail.com)	2.5	8	1	12	3	5	5	4.5	6	1	2	1	4	X	X	X
paeru2#1635	1050	Ln20117	Côte d'Ivoire:Abidjan	this report (Essoh et al., 2024, Diagnostics, mdpi)	Christiane Essoh (christianessoh13@gmail.com)	2.5	8	4	10	8	12	4.5	3	4	2	3	1	2	X	X	X
paeru2#1636	1051	Ln20108	Côte d'Ivoire:Abidjan	this report (Essoh et al., 2024, Diagnostics, mdpi)	Christiane Essoh (christianessoh13@gmail.com)	4	8	1	12	0	9	5	5	2	1	4	3	4	X	X	X
paeru2#1637	1052	Ln20109	Côte d'Ivoire:Abidjan	this report (Essoh et al., 2024, Diagnostics, mdpi)	Christiane Essoh (christianessoh13@gmail.com)	2.5	8	4	11	7	9	5.5	4	2	2	2	2	2	X	X	X
paeru2#1638	1053	Ln201010	Côte d'Ivoire:Abidjan	this report (Essoh et al., 2024, Diagnostics, mdpi)	Christiane Essoh (christianessoh13@gmail.com)	2.5	8	4	11	7	5	0	4.5	2	2	2	2	2	X	X	X
paeru2#1639	1054	Ln201011	Côte d'Ivoire:Abidjan	this report (Essoh et al., 2024, Diagnostics, mdpi)	Christiane Essoh (christianessoh13@gmail.com)	2.5	8	2	12	3	3	4	5	5	1	3	1	2	X	X	X
paeru2#1640	1055	Ln201012	Côte d'Ivoire:Abidjan	this report (Essoh et al., 2024, Diagnostics, mdpi)	Christiane Essoh (christianessoh13@gmail.com)	4	8	7	12	5	0	5	4.5	4	3	2	2	4	X	X	X
paeru2#1641	1056	Ln201013	Côte d'Ivoire:Abidjan	this report (Essoh et al., 2024, Diagnostics, mdpi)	Christiane Essoh (christianessoh13@gmail.com)	3	9	1	12	2	8	5	3	0	1	6	2	4	X	X	X
paeru2#1642	1057	Ln201114	Côte d'Ivoire:Abidjan	this report (Essoh et al., 2024, Diagnostics, mdpi)	Christiane Essoh (christianessoh13@gmail.com)	2.5	8	5	12	5	9	1	3	4	1	2	2	5	X	X	X
paeru2#1643	1058	Ln201115	Côte d'Ivoire:Abidjan	this report (Essoh et al., 2024, Diagnostics, mdpi)	Christiane Essoh (christianessoh13@gmail.com)	2.5	8	5	12	5	9	1	5	4	1	2	2	5	X	X	X
paeru2#1644	1059	Ln201116	Côte d'Ivoire:Abidjan	this report (Essoh et al., 2024, Diagnostics, mdpi)	Christiane Essoh (christianessoh13@gmail.com)	2.5	8	0	12	3	8	1	5	5	1	3	1	2	X	X	X
paeru2#1645	1060	Ln201117	Côte d'Ivoire:Abidjan	this report (Essoh et al., 2024, Diagnostics, mdpi)	Christiane Essoh (christianessoh13@gmail.com)	2.5	8	15	11	3	9	2	4.5	2	2	3	1	2	X	X	X
paeru2#1646	1061	Ln201118	Côte d'Ivoire:Abidjan	this report (Essoh et al., 2024, Diagnostics, mdpi)	Christiane Essoh (christianessoh13@gmail.com)	2.5	8	5	12	5	9	1	5	4	1	2	2	5	X	X	X
paeru2#1647	1062	Ln201119	Côte d'Ivoire:Abidjan	this report (Essoh et al., 2024, Diagnostics, mdpi)	Christiane Essoh (christianessoh13@gmail.com)	2.5	8	5	12	5	9	1	5	4	1	2	2	5	X	X	X
paeru2#1648	1063	Ln201120	Côte d'Ivoire:Abidjan	this report (Essoh et al., 2024, Diagnostics, mdpi)	Christiane Essoh (christianessoh13@gmail.com)	2.5	8	4	11	2	9	3	5	5	2	3	3	7	X	X	X
paeru2#1649	1064	Ln201121	Côte d'Ivoire:Abidjan	this report (Essoh et al., 2024, Diagnostics, mdpi)	Christiane Essoh (christianessoh13@gmail.com)	2.5	8	5	12	3	8	4.5	5	4	2	2	5	2	X	X	X
paeru2#1650	1065	Ln201122	Côte d'Ivoire:Abidjan	this report (Essoh et al., 2024, Diagnostics, mdpi)	Christiane Essoh (christianessoh13@gmail.com)	2.5	8	2	12	3	9	2	5	5	1	3	1	2	X	X	X
paeru2#1651	1066	Ln201123	Côte d'Ivoire:Abidjan	this report (Essoh et al., 2024, Diagnostics, mdpi)	Christiane Essoh (christianessoh13@gmail.com)	2.5	8	2	12	3	8	4	5	5	1	3	1	2	X	X	X
paeru2#1652	1067	Ln201124	Côte d'Ivoire:Abidjan	this report (Essoh et al., 2024, Diagnostics, mdpi)	Christiane Essoh (christianessoh13@gmail.com)	2.5	9	1	12	5	6	6	2	2	1	4	1	2	X	X	X
paeru2#1653	1068	Ln201125	Côte d'Ivoire:Abidjan	this report (Essoh et al., 2024, Diagnostics, mdpi)	Christiane Essoh (christianessoh13@gmail.com)	2.5	8	2	12	3	8	4	5	5	1	3	1	2	X	X	X
paeru2#1654	1069	Ln201126	Côte d'Ivoire:Abidjan	this report (Essoh et al., 2024, Diagnostics, mdpi)	Christiane Essoh (christianessoh13@gmail.com)	2.5	8	2	12	3	8	4	5	5	1	3	1	2	X	X	X
paeru2#1655	1070	Ln201127	Côte d'Ivoire:Abidjan	this report (Essoh et al., 2024, Diagnostics, mdpi)	Christiane Essoh (christianessoh13@gmail.com)	2.5	8	2	12	3	8	4	5	5	1	3	1	2	X	X	X
paeru2#1656	1071	Ln201128	Côte d'Ivoire:Abidjan	this report (Essoh et al., 2024, Diagnostics, mdpi)	Christiane Essoh (christianessoh13@gmail.com)	2.5	8	2	12	3	8	4	5	5	1	3	1	2	X	X	X
paeru2#1657	1072	Ln201129	Côte d'Ivoire:Abidjan	this report (Essoh et al., 2024, Diagnostics, mdpi)	Christiane Essoh (christianessoh13@gmail.com)	2.5	8	15	11	3	0	2	4.5	2	2	3	1	2	X	X	X
paeru2#1658	1073	Ln201130	Côte d'Ivoire:Abidjan	this report (Essoh et al., 2024, Diagnostics, mdpi)	Christiane Essoh (christianessoh13@gmail.com)	2.5	8	4	12	3	4	6	4.5	2	2	3	3	3	X	X	X
paeru2#1659	1074	Ln201131	Côte d'Ivoire:Abidjan	this report (Essoh et al., 2024, Diagnostics, mdpi)	Christiane Essoh (christianessoh13@gmail.com)	2.5	8	2	12	3	8	4	5	5	1	3	1	2	X	X	X
paeru2#1660	1075	Ln201132	Côte d'Ivoire:Abidjan	this report (Essoh et al., 2024, Diagnostics, mdpi)	Christiane Essoh (christianessoh13@gmail.com)	2.5	8	2	12	3	8	4	5	5	1	3	1	2	X	X	X
paeru2#1661	1076	Ln201133	Côte d'Ivoire:Abidjan	this report (Essoh et al., 2024, Diagnostics, mdpi)	Christiane Essoh (christianessoh13@gmail.com)	2.5	8	15	11	3	0	2	4.5	2	2	3	1	2	X	X	X
paeru2#1662	1077	Ln201134	Côte d'Ivoire:Abidjan	this report (Essoh et al., 2024, Diagnostics, mdpi)	Christiane Essoh (christianessoh13@gmail.com)	2.5	8	2	0	3	8	4	3	5	1	3	1	2	X	X	X
paeru2#1663	1078	Ln201135	Côte d'Ivoire:Abidjan	this report (Essoh et al., 2024, Diagnostics, mdpi)	Christiane Essoh (christianessoh13@gmail.com)	2.5	8	4	12	5	9	1	5	4	1	2	2	5	X	X	X
paeru2#1664	1079	Ln201136	Côte d'Ivoire:Abidjan	this report (Essoh et al., 2024, Diagnostics, mdpi)	Christiane Essoh (christianessoh13@gmail.com)	2.5	8	1	11	2	9	0	5	2	2	2	2	5	X	X	X
paeru2#1665	1080	Ln201137	Côte d'Ivoire:Abidjan	this report (Essoh et al., 2024, Diagnostics, mdpi)	Christiane Essoh (christianessoh13@gmail.com)	2.5	8	1	11	2	9	0	5	2	2	2	2	5	X	X	X
paeru2#1666	1081	Ln201138	Côte d'Ivoire:Abidjan	this report (Essoh et al., 2024, Diagnostics, mdpi)	Christiane Essoh (christianessoh13@gmail.com)	3	9	1	12	3	9	3	6	2	2	6	3	4	X	X	X
paeru2#1667	1082	Ln201139	Côte d'Ivoire:Abidjan	this report (Essoh et al., 2024, Diagnostics, mdpi)	Christiane Essoh (christianessoh13@gmail.com)	2.5	8	4	11	2	9	4	5	5	2	3	3	2	X	X	X
paeru2#1668	1083	Ln201140	Côte d'Ivoire:Abidjan	this report (Essoh et al., 2024, Diagnostics, mdpi)	Christiane Essoh (christianessoh13@gmail.com)	8	9	1	10	3	4	5	5	2	2	6	1	4	X	X	X
paeru2#1669	1084	Ln201141	Côte d'Ivoire:Abidjan	this report (Essoh et al., 2024, Diagnostics, mdpi)	Christiane Essoh (christianessoh13@gmail.com)	2.5	8	6	10	3	6	5	4	4	2	2	2	2	X	X	X
paeru2#1670	1085	Ln201142	Côte d'Ivoire:Abidjan	this report (Essoh et al., 2024, Diagnostics, mdpi)	Christiane Essoh (christianessoh13@gmail.com)	2.5	8	3	0	2	9	3	5	5	2	3	2	7	X	X	X
paeru2#1671	1086	Ln201143	Côte d'Ivoire:Abidjan	this report (Essoh et al., 2024, Diagnostics, mdpi)	Christiane Essoh (christianessoh13@gmail.com)	2.5	8	6	0	3	6	3	4	4	2	2	2	5	X	X	X
paeru2#1672	1087	Ln201144	Côte d'Ivoire:Abidjan	this report (Essoh et al., 2024, Diagnostics, mdpi)	Christiane Essoh (christianessoh13@gmail.com)	2.5	8	5	0	5	9	1	5	4	1	2	2	5	X	X	X
paeru2#1673	1088	Ln201145	Côte d'Ivoire:Abidjan	this report (Essoh et al., 2024, Diagnostics, mdpi)	Christiane Essoh (christianessoh13@gmail.com)	2	9	1	12	2	4	1	5	2	1	5	2	4	X	X	X
paeru2#1674	1089	Ln201146	Côte d'Ivoire:Abidjan	this report (Essoh et al., 2024, Diagnostics, mdpi)	Christiane Essoh (christianessoh13@gmail.com)	2.5	9	1	12	5	6	6	2	2	1	4	1	2	X	X	X
paeru2#1675	1090	Ln201147	Côte d'Ivoire:Abidjan	this report (Essoh et al., 2024, Diagnostics, mdpi)	Christiane Essoh (christianessoh13@gmail.com)	2.5	8	2	12	3	8	4	2	5	1	3	1	2	X	X	X
paeru2#1676	1091	Ln201148	Côte d'Ivoire:Abidjan	this report (Essoh et al., 2024, Diagnostics, mdpi)	Christiane Essoh (christianessoh13@gmail.com)	2.5	8	1	12	3	5	5	2	2	1	2	1	0	X	X	X
Paeru#220	1092	Tr1	France:Paris	Vu-Thien2007 (http://www.ncbi.nlm.nih.gov/pubmed/17699654)	Christine Pourcel (christine.pourcel@i2bc.paris-saclay.fr)	2.5	8	2	10	3	9	0	3	4	1	4	1	4		X
Paeru#221	1093	Tr2	France:Paris	Vu-Thien2007 (http://www.ncbi.nlm.nih.gov/pubmed/17699654)	Christine Pourcel (christine.pourcel@i2bc.paris-saclay.fr)	2.5	8	4	10	3	5	5	5	1	2	4	1	3		X
Paeru#222	1094	Tr3	France:Paris	Vu-Thien2007 (http://www.ncbi.nlm.nih.gov/pubmed/17699654)	Christine Pourcel (christine.pourcel@i2bc.paris-saclay.fr)	2.5	8	6	11	6	3	5	3	2	1	3	1	2		X
Paeru#223	1095	Tr4	France:Paris	Vu-Thien2007 (http://www.ncbi.nlm.nih.gov/pubmed/17699654)	Christine Pourcel (christine.pourcel@i2bc.paris-saclay.fr)	2.5	8	6	11	6	3	5	3	2	1	0	1	2		X
Paeru#224	1096	Tr5	France:Paris	Vu-Thien2007 (http://www.ncbi.nlm.nih.gov/pubmed/17699654)	Christine Pourcel (christine.pourcel@i2bc.paris-saclay.fr)	2.5	8	1	11	3	8	0	3	2	3	3	3	6		X
Paeru#226	1097	Tr6	France:Paris	Vu-Thien2007 (http://www.ncbi.nlm.nih.gov/pubmed/17699654)	Christine Pourcel (christine.pourcel@i2bc.paris-saclay.fr)	2.5	8	6	11	6	3	5	3	2	1	3	1	2		X
Paeru#227	1098	Tr7	France:Paris	Vu-Thien2007 (http://www.ncbi.nlm.nih.gov/pubmed/17699654)	Christine Pourcel (christine.pourcel@i2bc.paris-saclay.fr)	2.5	9	4	11	6	6	2	2	5	2	1	3	3		X
Paeru#228	1099	Tr8	France:Paris	Vu-Thien2007 (http://www.ncbi.nlm.nih.gov/pubmed/17699654)	Christine Pourcel (christine.pourcel@i2bc.paris-saclay.fr)	2.5	8	6	11	6	3	5	3	2	1	3	1	2		X
Paeru#229	1100	Tr9	France:Paris	Vu-Thien2007 (http://www.ncbi.nlm.nih.gov/pubmed/17699654)	Christine Pourcel (christine.pourcel@i2bc.paris-saclay.fr)	2.5	8	2	11	3	12	4	3	2	3	4	1	3		X
Paeru#230	1101	Tr10	France:Paris	Vu-Thien2007 (http://www.ncbi.nlm.nih.gov/pubmed/17699654)	Christine Pourcel (christine.pourcel@i2bc.paris-saclay.fr)	2.5	8	2	11	3	12	4	3	2	3	4	1	3		X
Paeru#232	1102	Tr11	France:Paris	Vu-Thien2007 (http://www.ncbi.nlm.nih.gov/pubmed/17699654)	Christine Pourcel (christine.pourcel@i2bc.paris-saclay.fr)	2.5	8	3	8.5	0	6	0	2	1	2	1	1	1.5		X
Paeru#233	1103	Tr12	France:Paris	Vu-Thien2007 (http://www.ncbi.nlm.nih.gov/pubmed/17699654)	Christine Pourcel (christine.pourcel@i2bc.paris-saclay.fr)	2.5	8	4	11	4	6	5	2	1	2	2	0	2		X
Paeru#234	1104	Tr13	France:Paris	Vu-Thien2007 (http://www.ncbi.nlm.nih.gov/pubmed/17699654)	Christine Pourcel (christine.pourcel@i2bc.paris-saclay.fr)	2.5	8	3	8.5	0	6	0	2	1	2	1	1	1.5		X
Paeru#235	1105	Tr14	France:Paris	Vu-Thien2007 (http://www.ncbi.nlm.nih.gov/pubmed/17699654)	Christine Pourcel (christine.pourcel@i2bc.paris-saclay.fr)	2.5	8	4	11	5	9	4	3	1	2	4	2	2		X
Paeru#236	1106	Tr15	France:Paris	Vu-Thien2007 (http://www.ncbi.nlm.nih.gov/pubmed/17699654)	Christine Pourcel (christine.pourcel@i2bc.paris-saclay.fr)	6	9	1	10	2	9	5	4	2	1	6	2	4		X
Paeru#238	1107	Tr16	France:Paris	Vu-Thien2007 (http://www.ncbi.nlm.nih.gov/pubmed/17699654)	Christine Pourcel (christine.pourcel@i2bc.paris-saclay.fr)	2.5	8	1	11	6	9	9	2	3	1	3	3	3		X
Paeru#239	1108	Tr17	France:Paris	Vu-Thien2007 (http://www.ncbi.nlm.nih.gov/pubmed/17699654)	Christine Pourcel (christine.pourcel@i2bc.paris-saclay.fr)	2.5	8	1	11	6	9	9	2	3	1	3	3	3		X
Paeru#240	1109	Tr18	France:Paris	Vu-Thien2007 (http://www.ncbi.nlm.nih.gov/pubmed/17699654)	Christine Pourcel (christine.pourcel@i2bc.paris-saclay.fr)	2.5	8	4	11	5	9	4	2	1	2	4	2	2		X
Paeru#241	1110	Tr19	France:Paris	Vu-Thien2007 (http://www.ncbi.nlm.nih.gov/pubmed/17699654)	Christine Pourcel (christine.pourcel@i2bc.paris-saclay.fr)	2	8	3.5	11	1.5	7	1	2	1	0	4	1	2		X
Paeru#242	1111	Tr20	France:Paris	Vu-Thien2007 (http://www.ncbi.nlm.nih.gov/pubmed/17699654)	Christine Pourcel (christine.pourcel@i2bc.paris-saclay.fr)	2.5	8	4	11	6	9	4	2	1	2	4	2	2		X
Paeru#244	1112	Tr21	France:Paris	Vu-Thien2007 (http://www.ncbi.nlm.nih.gov/pubmed/17699654)	Christine Pourcel (christine.pourcel@i2bc.paris-saclay.fr)	4	9	2	12	2	12	5	3	2	1	2	2	2		X
Paeru#245	1113	Tr22	France:Paris	Vu-Thien2007 (http://www.ncbi.nlm.nih.gov/pubmed/17699654)	Christine Pourcel (christine.pourcel@i2bc.paris-saclay.fr)	3	9	4	11	3	9	5	2	1	2	2	6	0		X
Paeru#246	1114	Tr23	France:Paris	Vu-Thien2007 (http://www.ncbi.nlm.nih.gov/pubmed/17699654)	Christine Pourcel (christine.pourcel@i2bc.paris-saclay.fr)	3	9	4	11	3	9	5	2	1	2	2	6	0		X
Paeru#247	1115	Tr24	France:Paris	Vu-Thien2007 (http://www.ncbi.nlm.nih.gov/pubmed/17699654)	Christine Pourcel (christine.pourcel@i2bc.paris-saclay.fr)	3	9	4	11	3	9	5	2	1	2	2	6	0		X
Paeru#248	1116	Tr25	France:Paris	Vu-Thien2007 (http://www.ncbi.nlm.nih.gov/pubmed/17699654)	Christine Pourcel (christine.pourcel@i2bc.paris-saclay.fr)	3	8	1	13	4	6	3	2	2	1	3	1	3		X
Paeru#250	1117	Tr26	France:Paris	Vu-Thien2007 (http://www.ncbi.nlm.nih.gov/pubmed/17699654)	Christine Pourcel (christine.pourcel@i2bc.paris-saclay.fr)	2.5	8	6	12	2	11	3	5	3	3	2	4	2		X
Paeru#255	1118	PA01	France:Paris	Vu-Thien2007 (http://www.ncbi.nlm.nih.gov/pubmed/17699654)	Christine Pourcel (christine.pourcel@i2bc.paris-saclay.fr)	4	8	7	12	5	9	5	3	0	3	3	2	4
Paeru#257	1119	Tr27	France:Paris	Vu-Thien2007 (http://www.ncbi.nlm.nih.gov/pubmed/17699654)	Christine Pourcel (christine.pourcel@i2bc.paris-saclay.fr)	4	8	1	12	3	9	2	4	2	1	4	2	2		X
Paeru#258	1120	Tr28	France:Paris	Vu-Thien2007 (http://www.ncbi.nlm.nih.gov/pubmed/17699654)	Christine Pourcel (christine.pourcel@i2bc.paris-saclay.fr)	2.5	8	7	12	3	3	0	3	1	2	1	1	2		X
Paeru#259	1121	Tr29	France:Paris	Vu-Thien2007 (http://www.ncbi.nlm.nih.gov/pubmed/17699654)	Christine Pourcel (christine.pourcel@i2bc.paris-saclay.fr)	3	9	4	11	3	9	5	2	1	2	2	6	0		X
Paeru#260	1122	Tr30	France:Paris	Vu-Thien2007 (http://www.ncbi.nlm.nih.gov/pubmed/17699654)	Christine Pourcel (christine.pourcel@i2bc.paris-saclay.fr)	3	9	4	11	3	9	5	2	1	2	2	6	0		X
Paeru#261	1123	Tr31	France:Paris	Vu-Thien2007 (http://www.ncbi.nlm.nih.gov/pubmed/17699654)	Christine Pourcel (christine.pourcel@i2bc.paris-saclay.fr)	3	9	4	11	3	9	5	2	1	2	2	6	0		X
Paeru#263	1124	Tr32	France:Paris	Vu-Thien2007 (http://www.ncbi.nlm.nih.gov/pubmed/17699654)	Christine Pourcel (christine.pourcel@i2bc.paris-saclay.fr)	2.5	8	4	11	2	9	3	5	5	2	3	3	7		X
Paeru#264	1125	Tr33	France:Paris	Vu-Thien2007 (http://www.ncbi.nlm.nih.gov/pubmed/17699654)	Christine Pourcel (christine.pourcel@i2bc.paris-saclay.fr)	2.5	8	4	11	2	9	3	5	5	2	3	3	7		X
Paeru#265	1126	Tr34	France:Paris	Vu-Thien2007 (http://www.ncbi.nlm.nih.gov/pubmed/17699654)	Christine Pourcel (christine.pourcel@i2bc.paris-saclay.fr)	2.5	8	4	11	3	8	2	5	6	2	4	3	2		X
Paeru#266	1127	Tr35	France:Paris	Vu-Thien2007 (http://www.ncbi.nlm.nih.gov/pubmed/17699654)	Christine Pourcel (christine.pourcel@i2bc.paris-saclay.fr)	3	8	2.5	11	6	6	2	6	5	2	3	3	3		X
Paeru#267	1128	Tr36	France:Paris	Vu-Thien2007 (http://www.ncbi.nlm.nih.gov/pubmed/17699654)	Christine Pourcel (christine.pourcel@i2bc.paris-saclay.fr)	3	8	2.5	11	3	6	2	6	2	2	3	3	3		X
Paeru#269	1129	Tr37	France:Paris	Vu-Thien2007 (http://www.ncbi.nlm.nih.gov/pubmed/17699654)	Christine Pourcel (christine.pourcel@i2bc.paris-saclay.fr)	3	8	2.5	11	6	6	0	6	5	2	3	3	3		X
Paeru#270	1130	Tr38	France:Paris	Vu-Thien2007 (http://www.ncbi.nlm.nih.gov/pubmed/17699654)	Christine Pourcel (christine.pourcel@i2bc.paris-saclay.fr)	2.5	8	6	10	3	6	4	2	4	2	2	2	2		X
Paeru#271	1131	Tr39	France:Paris	Vu-Thien2007 (http://www.ncbi.nlm.nih.gov/pubmed/17699654)	Christine Pourcel (christine.pourcel@i2bc.paris-saclay.fr)	2.5	8	4	11	4	6	5	2	1	2	2	0	2		X
Paeru#272	1132	Tr40	France:Paris	Vu-Thien2007 (http://www.ncbi.nlm.nih.gov/pubmed/17699654)	Christine Pourcel (christine.pourcel@i2bc.paris-saclay.fr)	2.5	9	4	11	6	6	2	2	0	2	1	3	3		X
Paeru#273	1133	Tr41	France:Paris	Vu-Thien2007 (http://www.ncbi.nlm.nih.gov/pubmed/17699654)	Christine Pourcel (christine.pourcel@i2bc.paris-saclay.fr)	2.5	8	4	11	4	6	5	2	1	2	2	0	2		X
Paeru#275	1134	Tr42	France:Paris	Vu-Thien2007 (http://www.ncbi.nlm.nih.gov/pubmed/17699654)	Christine Pourcel (christine.pourcel@i2bc.paris-saclay.fr)	2.5	8	4	11	4	6	5	2	1	2	2	0	2		X
Paeru#276	1135	Tr43	France:Paris	Vu-Thien2007 (http://www.ncbi.nlm.nih.gov/pubmed/17699654)	Christine Pourcel (christine.pourcel@i2bc.paris-saclay.fr)	2.5	8	4	8	3	4	5	5	1	2	3	1	3		X
Paeru#277	1136	Tr44	France:Paris	Vu-Thien2007 (http://www.ncbi.nlm.nih.gov/pubmed/17699654)	Christine Pourcel (christine.pourcel@i2bc.paris-saclay.fr)	2.5	8	0	0	0	0	0	0	1	1	0	0	3
Paeru#278	1137	Tr45	France:Paris	Vu-Thien2007 (http://www.ncbi.nlm.nih.gov/pubmed/17699654)	Christine Pourcel (christine.pourcel@i2bc.paris-saclay.fr)	2.5	8	4	8	3	4	5	5	1	2	3	1	3		X
Paeru#279	1138	Tr46	France:Paris	Vu-Thien2007 (http://www.ncbi.nlm.nih.gov/pubmed/17699654)	Christine Pourcel (christine.pourcel@i2bc.paris-saclay.fr)	2.5	8	4	8	3	4	5	5	1	2	3	1	3		X
Paeru#281	1139	Tr47	France:Paris	Vu-Thien2007 (http://www.ncbi.nlm.nih.gov/pubmed/17699654)	Christine Pourcel (christine.pourcel@i2bc.paris-saclay.fr)	2.5	8	1	11	3	8	0	3	2	3	3	3	6		X
Paeru#282	1140	Tr48	France:Paris	Vu-Thien2007 (http://www.ncbi.nlm.nih.gov/pubmed/17699654)	Christine Pourcel (christine.pourcel@i2bc.paris-saclay.fr)	2.5	8	6	11	6	3	5	3	2	1	3	1	2		X
Paeru#283	1141	Tr49	France:Paris	Vu-Thien2007 (http://www.ncbi.nlm.nih.gov/pubmed/17699654)	Christine Pourcel (christine.pourcel@i2bc.paris-saclay.fr)	2.5	8	4	11	2	6	5	3	0	3	2	3	0		X
Paeru#284	1142	Tr50	France:Paris	Vu-Thien2007 (http://www.ncbi.nlm.nih.gov/pubmed/17699654)	Christine Pourcel (christine.pourcel@i2bc.paris-saclay.fr)	2.5	8	3	8.5	0	6	0	2	1	2	1	1	1.5		X
Paeru#285	1143	Tr51	France:Paris	Vu-Thien2007 (http://www.ncbi.nlm.nih.gov/pubmed/17699654)	Christine Pourcel (christine.pourcel@i2bc.paris-saclay.fr)	2.5	8	1	10	3	8	0	4	2.5	1	4	1	2		X
Paeru#286	1144	Tr52	France:Paris	Vu-Thien2007 (http://www.ncbi.nlm.nih.gov/pubmed/17699654)	Christine Pourcel (christine.pourcel@i2bc.paris-saclay.fr)	3	9	1	11	2	9	1	4	1	1	4	2	3		X
Paeru#314	1145	Tr62	France:Paris	Vu-Thien2007 (http://www.ncbi.nlm.nih.gov/pubmed/17699654)	Christine Pourcel (christine.pourcel@i2bc.paris-saclay.fr)	2.5	8	4	8	3	4	0	5	1	2	3	1	3		X
Paeru#315	1146	Tr53	France:Paris	Vu-Thien2007 (http://www.ncbi.nlm.nih.gov/pubmed/17699654)	Christine Pourcel (christine.pourcel@i2bc.paris-saclay.fr)	2.5	8	1	11	3	8	0	3	2	3	3	3	6		X
Paeru#316	1147	Tr54	France:Paris	Vu-Thien2007 (http://www.ncbi.nlm.nih.gov/pubmed/17699654)	Christine Pourcel (christine.pourcel@i2bc.paris-saclay.fr)	2.5	8	6	11	6	3	0	3	2	1	3	1	2		X
Paeru#317	1148	Tr55	France:Paris	Vu-Thien2007 (http://www.ncbi.nlm.nih.gov/pubmed/17699654)	Christine Pourcel (christine.pourcel@i2bc.paris-saclay.fr)	2.5	8	4	12	6	6	0	3	2	2	4	4	2		X
Paeru#318	1149	Tr56	France:Paris	Vu-Thien2007 (http://www.ncbi.nlm.nih.gov/pubmed/17699654)	Christine Pourcel (christine.pourcel@i2bc.paris-saclay.fr)	2.5	8	4	11	2	28	0	3	0	3	2	3	0		X
Paeru#320	1150	Tr57	France:Paris	Vu-Thien2007 (http://www.ncbi.nlm.nih.gov/pubmed/17699654)	Christine Pourcel (christine.pourcel@i2bc.paris-saclay.fr)	2.5	8	4	11	2	6	0	3	0	3	2	3	0		X
Paeru#321	1151	Tr58	France:Paris	Vu-Thien2007 (http://www.ncbi.nlm.nih.gov/pubmed/17699654)	Christine Pourcel (christine.pourcel@i2bc.paris-saclay.fr)	2.5	8	3	8.5	8	6	0	2	1	2	1	1	1.5		X
Paeru#322	1152	Tr59	France:Paris	Vu-Thien2007 (http://www.ncbi.nlm.nih.gov/pubmed/17699654)	Christine Pourcel (christine.pourcel@i2bc.paris-saclay.fr)	2.5	8	4	10	3	5	0	5	1	2	4	1	3
Paeru#323	1153	Tr60	France:Paris	Vu-Thien2007 (http://www.ncbi.nlm.nih.gov/pubmed/17699654)	Christine Pourcel (christine.pourcel@i2bc.paris-saclay.fr)	2	9	1	12	2	4	1	5	2	1	5	2	4		X
Paeru#324	1154	Tr61	France:Paris	Vu-Thien2007 (http://www.ncbi.nlm.nih.gov/pubmed/17699654)	Christine Pourcel (christine.pourcel@i2bc.paris-saclay.fr)	2.5	8	1	11	3	8	0	4	2.5	1	0	1	2		X
paeru2#0334	1155	TR_S0501649	France:Paris	unpublished	Christine Pourcel (christine.pourcel@i2bc.paris-saclay.fr)	2.5	8	0	0	0	8	5	0	2	0	3	0	6		X
paeru2#0338	1156	TR_S0501471	France:Paris	unpublished	Christine Pourcel (christine.pourcel@i2bc.paris-saclay.fr)	2.5	8	4	10	3	5	5	5	1	2	4	1	3		X
paeru2#0339	1157	TR_S0502595	France:Paris	unpublished	Christine Pourcel (christine.pourcel@i2bc.paris-saclay.fr)	2.5	8	4	10	3	5	5	5	1	2	4	1	3		X
paeru2#0388	1158	TR_S0600368	France:Paris	unpublished	Christine Pourcel (christine.pourcel@i2bc.paris-saclay.fr)	0	0	0	0	0	0	0	0	0	0	0	0	0		X
paeru2#0400	1159	TR_S0601126	France:Paris	unpublished	Christine Pourcel (christine.pourcel@i2bc.paris-saclay.fr)	2	9	1	12	2	4	1	5	2	1	5	2	4		X
paeru2#0455	1160	TR_S0601559	France:Paris	unpublished	Christine Pourcel (christine.pourcel@i2bc.paris-saclay.fr)	2	8	4	8	4.5	0	0	4	0	0	0	0	0		X
paeru2#0463	1161	TR_S0601936	France:Paris	unpublished	Christine Pourcel (christine.pourcel@i2bc.paris-saclay.fr)	0	0	0	0	0	0	0	0	0	0	0	0	0		X
paeru2#0468	1162	TR_S0601348	France:Paris	unpublished	Christine Pourcel (christine.pourcel@i2bc.paris-saclay.fr)	0	0	0	0	0	0	0	0	0	0	0	0	0		X
paeru2#0646	1163	RD_23809	France:Paris	unpublished	Christine Pourcel (christine.pourcel@i2bc.paris-saclay.fr)	2	8	1	12	0	6	0	0	1	1	0	1	0		X
paeru2#0665	1164	RD_1566	France:Paris	unpublished	Christine Pourcel (christine.pourcel@i2bc.paris-saclay.fr)	2.5	9	2	10	3	8	0	3	4	1	1	2	2		X
paeru2#1046	1165	SWU_EP	Sweden:Upsala	unpublished	Christine Pourcel (christine.pourcel@i2bc.paris-saclay.fr)	0	0	4	0	3	8	5	2	2	2	3	1	5
paeru2#1102	1166	Ko_p305	Korea	unpublished	Christine Pourcel (christine.pourcel@i2bc.paris-saclay.fr)	3	8	0	11	4	0	0	0	0	2	3	1	2			X
paeru2#1481	1167	R36323	France:Paris	unpublished	Christine Pourcel (christine.pourcel@i2bc.paris-saclay.fr)	3	9	0.5	13	3	3	6	4	0.5	1	5	1	4			X
paeru2#1483	1168	R28353	France:Paris	unpublished	Christine Pourcel (christine.pourcel@i2bc.paris-saclay.fr)	3	9	0.5	13	3	3	6	4	0.5	1	5	1	4			X
paeru2#1486	1169	R26082	France:Paris	unpublished	Christine Pourcel (christine.pourcel@i2bc.paris-saclay.fr)	3	9	0.5	13	3	3	6	4	0.5	1	5	1	4			X
